# Supplementary material for: High quality 3C de novo assembly and annotation of a multidrug resistant ST-111 Pseudomonas aeruginosa genome: Benchmark of hybrid and non-hybrid assemblers
Source: Sci Rep. 2020 Jan 29;10:1392. doi: 10.1038/s41598-020-58319-6 (PMC6989561; doi:10.1038/s41598-020-58319-6)
Supplement: Supplementary file 2 — Supplementary information2. [file 41598_2020_58319_MOESM2_ESM.csv]

Locus	Element	Start	End	Size	Frame	Name	Name2	Element_type	RefSeq	BLAST_PaePAO1	Score.BLAST_PAO1	AG1.2982	BLAST_Pae2982	Score.BLAST_Pae2982	Name3	Protein.names	Organism	Gene.ontology..biological.process.	Gene.ontology..cellular.component.	Gene.ontology..GO.	Gene.ontology.IDs	Gene.ontology..molecular.function.	Cross.reference..STRING.	Cross.reference..GeneID.	Cross.reference..KEGG.	Cross.reference..PATRIC.	Cross.reference..Pfam.	Cross.reference..PANTHER.	Gene.names
PaeAG1_00001	gene	7	1545	1539	+	dnaA	dnaA	CDS	NP_064721.1	PA0001	99.805	PaeAG1_00001	BFV99_RS35830	99.805	dnaA	Chromosomal replication initiator protein DnaA	Pseudomonas aeruginosa (strain ATCC 15692 / DSM 22644 / CIP 104116 / JCM 14847 / LMG 12228 / 1C / PRS 101 / PAO1)	DNA replication [GO:0006260]; DNA replication initiation [GO:0006270]; regulation of DNA replication [GO:0006275]	cytoplasm [GO:0005737]; plasma membrane [GO:0005886]	cytoplasm [GO:0005737]; plasma membrane [GO:0005886]; ATP binding [GO:0005524]; DNA replication origin binding [GO:0003688]; DNA replication [GO:0006260]; DNA replication initiation [GO:0006270]; regulation of DNA replication [GO:0006275]	GO:0003688; GO:0005524; GO:0005737; GO:0005886; GO:0006260; GO:0006270; GO:0006275	ATP binding [GO:0005524]; DNA replication origin binding [GO:0003688]	208964.PA0001;	878417;	pae:PA0001;	fig|208964.12.peg.1;	PF00308;PF08299;PF11638;	PTHR30050:SF2;	dnaA PA0001
PaeAG1_00002	gene	1574	2677	1104	+	dnaN	dnaN	CDS	NP_064722.1	PA0002	100	PaeAG1_00002	BFV99_RS35825	100	dnaN	Beta sliding clamp (Beta clamp) (Sliding clamp) (Beta-clamp processivity factor) (DNA polymerase III beta sliding clamp subunit) (DNA polymerase III subunit beta)	Pseudomonas aeruginosa (strain ATCC 15692 / DSM 22644 / CIP 104116 / JCM 14847 / LMG 12228 / 1C / PRS 101 / PAO1)	DNA strand elongation involved in DNA replication [GO:0006271]	cytoplasm [GO:0005737]; DNA polymerase III complex [GO:0009360]	cytoplasm [GO:0005737]; DNA polymerase III complex [GO:0009360]; 3'-5' exonuclease activity [GO:0008408]; DNA binding [GO:0003677]; DNA-directed DNA polymerase activity [GO:0003887]; DNA strand elongation involved in DNA replication [GO:0006271]	GO:0003677; GO:0003887; GO:0005737; GO:0006271; GO:0008408; GO:0009360	3'-5' exonuclease activity [GO:0008408]; DNA binding [GO:0003677]; DNA-directed DNA polymerase activity [GO:0003887]	208964.PA0002;	879244;	pae:PA0002;	fig|208964.12.peg.2;	PF00712;PF02767;PF02768;	PTHR30478;	dnaN PA0002
PaeAG1_00003	gene	2687	3796	1110	+	recF_1	recF_1	CDS	NP_064723.1	PA0003	99.729	PaeAG1_00003	BFV99_RS35820	100	recF_1	DNA replication and repair protein RecF	Pseudomonas aeruginosa (strain ATCC 15692 / DSM 22644 / CIP 104116 / JCM 14847 / LMG 12228 / 1C / PRS 101 / PAO1)	DNA replication [GO:0006260]; DNA synthesis involved in DNA repair [GO:0000731]; double-strand break repair [GO:0006302]; SOS response [GO:0009432]	cytoplasm [GO:0005737]	cytoplasm [GO:0005737]; ATP binding [GO:0005524]; single-stranded DNA binding [GO:0003697]; DNA replication [GO:0006260]; DNA synthesis involved in DNA repair [GO:0000731]; double-strand break repair [GO:0006302]; SOS response [GO:0009432]	GO:0000731; GO:0003697; GO:0005524; GO:0005737; GO:0006260; GO:0006302; GO:0009432	ATP binding [GO:0005524]; single-stranded DNA binding [GO:0003697]	208964.PA0003;	879229;	pae:PA0003;	fig|208964.12.peg.3;	PF02463;	PTHR32182:SF0;	recF PA0003
PaeAG1_00004	gene	3793	6213	2421	+	gyrB	gyrB	CDS	NP_064724.1	PA0004	100	PaeAG1_00004	BFV99_RS35815	100	gyrB	DNA gyrase subunit B (EC 5.99.1.3)	Pseudomonas aeruginosa (strain ATCC 15692 / DSM 22644 / CIP 104116 / JCM 14847 / LMG 12228 / 1C / PRS 101 / PAO1)	DNA-dependent DNA replication [GO:0006261]; DNA topological change [GO:0006265]	chromosome [GO:0005694]; cytoplasm [GO:0005737]	chromosome [GO:0005694]; cytoplasm [GO:0005737]; ATP binding [GO:0005524]; DNA binding [GO:0003677]; DNA topoisomerase type II (ATP-hydrolyzing) activity [GO:0003918]; metal ion binding [GO:0046872]; DNA topological change [GO:0006265]; DNA-dependent DNA replication [GO:0006261]	GO:0003677; GO:0003918; GO:0005524; GO:0005694; GO:0005737; GO:0006261; GO:0006265; GO:0046872	ATP binding [GO:0005524]; DNA binding [GO:0003677]; DNA topoisomerase type II (ATP-hydrolyzing) activity [GO:0003918]; metal ion binding [GO:0046872]	208964.PA0004;	879230;	pae:PA0004;	fig|208964.12.peg.4;	PF00204;PF00986;PF02518;PF01751;	PTHR10169;	gyrB PA0004
PaeAG1_00005	gene	6536	7309	774	-	lptA	lptA	CDS	NP_064725.1	PA0005	100	PaeAG1_00005	BFV99_RS35810	100	lptA	Lysophosphatidic acid acyltransferase, LptA	Pseudomonas aeruginosa (strain ATCC 15692 / DSM 22644 / CIP 104116 / JCM 14847 / LMG 12228 / 1C / PRS 101 / PAO1)	phosphatidic acid biosynthetic process [GO:0006654]; phospholipid biosynthetic process [GO:0008654]	integral component of membrane [GO:0016021]; plasma membrane [GO:0005886]	integral component of membrane [GO:0016021]; plasma membrane [GO:0005886]; 1-acylglycerol-3-phosphate O-acyltransferase activity [GO:0003841]; lysophosphatidic acid acyltransferase activity [GO:0042171]; phosphatidic acid biosynthetic process [GO:0006654]; phospholipid biosynthetic process [GO:0008654]	GO:0003841; GO:0005886; GO:0006654; GO:0008654; GO:0016021; GO:0042171	1-acylglycerol-3-phosphate O-acyltransferase activity [GO:0003841]; lysophosphatidic acid acyltransferase activity [GO:0042171]	208964.PA0005;	877576;	pae:PA0005;	fig|208964.12.peg.5;	PF01553;		lptA PA0005
PaeAG1_00006	gene	7321	7857	537	-		PaeAG1_00006	CDS	NP_064726.1	PA0006	98.315	PaeAG1_00006	BFV99_RS35805	100	PA0006	D-glycero-beta-D-manno-heptose-1,7-bisphosphate 7-phosphatase (EC 3.1.3.82) (D,D-heptose 1,7-bisphosphate phosphatase) (HBP phosphatase)	Pseudomonas aeruginosa (strain ATCC 15692 / DSM 22644 / CIP 104116 / JCM 14847 / LMG 12228 / 1C / PRS 101 / PAO1)	ADP-L-glycero-beta-D-manno-heptose biosynthetic process [GO:0097171]; lipopolysaccharide core region biosynthetic process [GO:0009244]	cytoplasm [GO:0005737]	cytoplasm [GO:0005737]; D,D-heptose 1,7-bisphosphate phosphatase activity [GO:0034200]; magnesium ion binding [GO:0000287]; zinc ion binding [GO:0008270]; ADP-L-glycero-beta-D-manno-heptose biosynthetic process [GO:0097171]; lipopolysaccharide core region biosynthetic process [GO:0009244]	GO:0000287; GO:0005737; GO:0008270; GO:0009244; GO:0034200; GO:0097171	D,D-heptose 1,7-bisphosphate phosphatase activity [GO:0034200]; magnesium ion binding [GO:0000287]; zinc ion binding [GO:0008270]	208964.PA0006;	879245;	pae:PA0006;	fig|208964.12.peg.6;		PTHR42891;	gmhB PA0006
PaeAG1_00007	gene	8189	9895	1707	+		PaeAG1_00007	CDS	PaeAG1_00007	PA0007	99.472	PaeAG1_00007	BFV99_RS35800	100	PA0007	Uncharacterized protein	Pseudomonas aeruginosa (strain ATCC 15692 / DSM 22644 / CIP 104116 / JCM 14847 / LMG 12228 / 1C / PRS 101 / PAO1)			cytochrome-c peroxidase activity [GO:0004130]; electron transfer activity [GO:0009055]; heme binding [GO:0020037]; metal ion binding [GO:0046872]	GO:0004130; GO:0009055; GO:0020037; GO:0046872	cytochrome-c peroxidase activity [GO:0004130]; electron transfer activity [GO:0009055]; heme binding [GO:0020037]; metal ion binding [GO:0046872]	208964.PA0007;	877575;	pae:PA0007;	fig|208964.12.peg.7;			PA0007
PaeAG1_00008	gene	9952	12009	2058	-	glyS	glyS	CDS	NP_064728.1	PA0008	99.708	PaeAG1_00008	BFV99_RS35795	100	glyS	Glycine--tRNA ligase beta subunit (EC 6.1.1.14) (Glycyl-tRNA synthetase beta subunit) (GlyRS)	Pseudomonas aeruginosa (strain ATCC 15692 / DSM 22644 / CIP 104116 / JCM 14847 / LMG 12228 / 1C / PRS 101 / PAO1)	arginyl-tRNA aminoacylation [GO:0006420]; glycyl-tRNA aminoacylation [GO:0006426]	cytosol [GO:0005829]	cytosol [GO:0005829]; arginine-tRNA ligase activity [GO:0004814]; ATP binding [GO:0005524]; glycine-tRNA ligase activity [GO:0004820]; arginyl-tRNA aminoacylation [GO:0006420]; glycyl-tRNA aminoacylation [GO:0006426]	GO:0004814; GO:0004820; GO:0005524; GO:0005829; GO:0006420; GO:0006426	arginine-tRNA ligase activity [GO:0004814]; ATP binding [GO:0005524]; glycine-tRNA ligase activity [GO:0004820]	208964.PA0008;	878214;	pae:PA0008;	fig|208964.12.peg.8;	PF05746;PF02092;	PTHR30075;	glyS PA0008
PaeAG1_00009	gene	12006	12953	948	-	glyQ	glyQ	CDS	NP_064729.1	PA0009	100	PaeAG1_00009	BFV99_RS35790	100	glyQ	Glycine--tRNA ligase alpha subunit (EC 6.1.1.14) (Glycyl-tRNA synthetase alpha subunit) (GlyRS)	Pseudomonas aeruginosa (strain ATCC 15692 / DSM 22644 / CIP 104116 / JCM 14847 / LMG 12228 / 1C / PRS 101 / PAO1)	glycyl-tRNA aminoacylation [GO:0006426]	cytoplasm [GO:0005737]	cytoplasm [GO:0005737]; ATP binding [GO:0005524]; glycine-tRNA ligase activity [GO:0004820]; glycyl-tRNA aminoacylation [GO:0006426]	GO:0004820; GO:0005524; GO:0005737; GO:0006426	ATP binding [GO:0005524]; glycine-tRNA ligase activity [GO:0004820]	208964.PA0009;	878095;	pae:PA0009;	fig|208964.12.peg.9;	PF02091;	PTHR44629;	glyQ PA0009
PaeAG1_00010	gene	13058	13609	552	+	tag	tag	CDS	NP_248700.1	PA0010	100	PaeAG1_00010	BFV99_RS35785	100	tag	DNA-3-methyladenine glycosidase I	Pseudomonas aeruginosa (strain ATCC 15692 / DSM 22644 / CIP 104116 / JCM 14847 / LMG 12228 / 1C / PRS 101 / PAO1)	base-excision repair [GO:0006284]; DNA dealkylation involved in DNA repair [GO:0006307]		DNA-3-methyladenine glycosylase activity [GO:0008725]; base-excision repair [GO:0006284]; DNA dealkylation involved in DNA repair [GO:0006307]	GO:0006284; GO:0006307; GO:0008725	DNA-3-methyladenine glycosylase activity [GO:0008725]	208964.PA0010;	878076;	pae:PA0010;	fig|208964.12.peg.10;	PF03352;		tag PA0010
PaeAG1_00011	gene	13753	14640	888	+		PaeAG1_00011	CDS	NP_248701.1	PA0011	14	PaeAG1_00011	BFV99_RS35780	20	BFV99_RS35780	Probable 2-OH-lauroyltransferase	Pseudomonas aeruginosa (strain ATCC 15692 / DSM 22644 / CIP 104116 / JCM 14847 / LMG 12228 / 1C / PRS 101 / PAO1)	cellular response to antibiotic [GO:0071236]; cellular response to heat [GO:0034605]; cellular response to osmotic stress [GO:0071470]	integral component of membrane [GO:0016021]	integral component of membrane [GO:0016021]; transferase activity [GO:0016740]; cellular response to antibiotic [GO:0071236]; cellular response to heat [GO:0034605]; cellular response to osmotic stress [GO:0071470]	GO:0016021; GO:0016740; GO:0034605; GO:0071236; GO:0071470	transferase activity [GO:0016740]	208964.PA0011;	877921;	pae:PA0011;	fig|208964.12.peg.11;	PF03279;	PTHR30606;	PA0011
PaeAG1_00012	gene	14725	14991	267	+		PaeAG1_00012	CDS	BFV99_RS35775	PA0012	98.864	PaeAG1_00012	BFV99_RS35775	100	PA0012	Uncharacterized protein	Pseudomonas aeruginosa (strain ATCC 15692 / DSM 22644 / CIP 104116 / JCM 14847 / LMG 12228 / 1C / PRS 101 / PAO1)			cyclic-di-GMP binding [GO:0035438]	GO:0035438	cyclic-di-GMP binding [GO:0035438]	208964.PA0012;	877795;	pae:PA0012;	fig|208964.12.peg.12;	PF07238;		PA0012
PaeAG1_00013	gene	15138	15791	654	+		PaeAG1_00013	CDS	BFV99_RS35770	PA0013	100	PaeAG1_00013	BFV99_RS35770	100	PA0013	Probable queuosine precursor transporter (Q precursor transporter)	Pseudomonas aeruginosa (strain ATCC 15692 / DSM 22644 / CIP 104116 / JCM 14847 / LMG 12228 / 1C / PRS 101 / PAO1)	queuosine salvage [GO:1990397]	integral component of plasma membrane [GO:0005887]	integral component of plasma membrane [GO:0005887]; transmembrane transporter activity [GO:0022857]; queuosine salvage [GO:1990397]	GO:0005887; GO:0022857; GO:1990397	transmembrane transporter activity [GO:0022857]	208964.PA0013;	877634;	pae:PA0013;	fig|208964.12.peg.13;	PF02592;	PTHR34300;	PA0013
PaeAG1_00014	gene	15853	16125	273	-		PaeAG1_00014	CDS	PaeAG1_00014	PA0014	98.889	PaeAG1_00014	BFV99_RS35765	100	PA0014	Uncharacterized protein	Pseudomonas aeruginosa (strain ATCC 15692 / DSM 22644 / CIP 104116 / JCM 14847 / LMG 12228 / 1C / PRS 101 / PAO1)						208964.PA0014;	879294;	pae:PA0014;				PA0014
PaeAG1_00015	gene	16418	16735	318	-		PaeAG1_00015	CDS	PaeAG1_00015	PA0015	100	PaeAG1_00015	BFV99_RS35760	100	PA0015	TPR repeat-containing protein PA0015	Pseudomonas aeruginosa (strain ATCC 15692 / DSM 22644 / CIP 104116 / JCM 14847 / LMG 12228 / 1C / PRS 101 / PAO1)						208964.PA0015;	879251;	pae:PA0015;	fig|208964.12.peg.14;			PA0015
PaeAG1_00016	gene	16884	18257	1374	-	trkA	trkA	CDS	NP_248706.1	PA0016	100	PaeAG1_00016	BFV99_RS35755	100	trkA	Potassium uptake protein TrkA	Pseudomonas aeruginosa (strain ATCC 15692 / DSM 22644 / CIP 104116 / JCM 14847 / LMG 12228 / 1C / PRS 101 / PAO1)	potassium ion transport [GO:0006813]	membrane [GO:0016020]; plasma membrane [GO:0005886]	membrane [GO:0016020]; plasma membrane [GO:0005886]; cation transmembrane transporter activity [GO:0008324]; potassium ion transmembrane transporter activity [GO:0015079]; potassium ion transport [GO:0006813]	GO:0005886; GO:0006813; GO:0008324; GO:0015079; GO:0016020	cation transmembrane transporter activity [GO:0008324]; potassium ion transmembrane transporter activity [GO:0015079]	208964.PA0016;	879255;	pae:PA0016;	fig|208964.12.peg.15;	PF02080;PF02254;		trkA PA0016
PaeAG1_00017	gene	18285	19589	1305	-		PaeAG1_00017	CDS	NP_248707.1	PA0017	99.078	PaeAG1_00017	BFV99_RS35750	100	PA0017	Ribosomal RNA small subunit methyltransferase B (EC 2.1.1.176) (16S rRNA m5C967 methyltransferase) (rRNA (cytosine-C(5)-)-methyltransferase RsmB)	Pseudomonas aeruginosa (strain ATCC 15692 / DSM 22644 / CIP 104116 / JCM 14847 / LMG 12228 / 1C / PRS 101 / PAO1)	regulation of transcription, DNA-templated [GO:0006355]; rRNA base methylation [GO:0070475]	cytosol [GO:0005829]	cytosol [GO:0005829]; RNA binding [GO:0003723]; rRNA (cytosine-C5-)-methyltransferase activity [GO:0009383]; regulation of transcription, DNA-templated [GO:0006355]; rRNA base methylation [GO:0070475]	GO:0003723; GO:0005829; GO:0006355; GO:0009383; GO:0070475	RNA binding [GO:0003723]; rRNA (cytosine-C5-)-methyltransferase activity [GO:0009383]	208964.PA0017;	879297;	pae:PA0017;	fig|208964.12.peg.16;	PF01189;PF01029;		rsmB rrmB PA0017
PaeAG1_00018	gene	19586	20530	945	-	fmt	fmt	CDS	NP_248708.1	PA0018	99.363	PaeAG1_00018	BFV99_RS35745	100	fmt	Methionyl-tRNA formyltransferase (EC 2.1.2.9)	Pseudomonas aeruginosa (strain ATCC 15692 / DSM 22644 / CIP 104116 / JCM 14847 / LMG 12228 / 1C / PRS 101 / PAO1)	conversion of methionyl-tRNA to N-formyl-methionyl-tRNA [GO:0071951]; regulation of transmembrane transporter activity [GO:0022898]	cytosol [GO:0005829]	cytosol [GO:0005829]; methionyl-tRNA formyltransferase activity [GO:0004479]; conversion of methionyl-tRNA to N-formyl-methionyl-tRNA [GO:0071951]; regulation of transmembrane transporter activity [GO:0022898]	GO:0004479; GO:0005829; GO:0022898; GO:0071951	methionyl-tRNA formyltransferase activity [GO:0004479]	208964.PA0018;	879258;	pae:PA0018;	fig|208964.12.peg.17;	PF02911;PF00551;		fmt PA0018
PaeAG1_00019	gene	20585	21091	507	-	def	def	CDS	NP_248709.1	PA0019	100	PaeAG1_00019	BFV99_RS35740	100	def	Peptide deformylase (PDF) (EC 3.5.1.88) (Polypeptide deformylase)	Pseudomonas aeruginosa (strain ATCC 15692 / DSM 22644 / CIP 104116 / JCM 14847 / LMG 12228 / 1C / PRS 101 / PAO1)	co-translational protein modification [GO:0043686]; N-terminal protein amino acid modification [GO:0031365]; peptidyl-methionine modification [GO:0018206]; translation [GO:0006412]		metal ion binding [GO:0046872]; peptide deformylase activity [GO:0042586]; co-translational protein modification [GO:0043686]; N-terminal protein amino acid modification [GO:0031365]; peptidyl-methionine modification [GO:0018206]; translation [GO:0006412]	GO:0006412; GO:0018206; GO:0031365; GO:0042586; GO:0043686; GO:0046872	metal ion binding [GO:0046872]; peptide deformylase activity [GO:0042586]	208964.PA0019;	879306;	pae:PA0019;	fig|208964.12.peg.18;	PF01327;	PTHR10458;	def PA0019
PaeAG1_00020	gene	21230	22255	1026	+		PaeAG1_00020	CDS	BFV99_RS35735	PA0020	100	PaeAG1_00020	BFV99_RS35735	100	PA0020	Uncharacterized protein	Pseudomonas aeruginosa (strain ATCC 15692 / DSM 22644 / CIP 104116 / JCM 14847 / LMG 12228 / 1C / PRS 101 / PAO1)						208964.PA0020;	879309;	pae:PA0020;	fig|208964.12.peg.19;	PF01476;		PA0020
PaeAG1_00021	gene	22390	23478	1089	+		PaeAG1_00021	CDS	BFV99_RS35730	PA0021	99.448	PaeAG1_00021	BFV99_RS35730	100	PA0021	Uncharacterized protein	Pseudomonas aeruginosa (strain ATCC 15692 / DSM 22644 / CIP 104116 / JCM 14847 / LMG 12228 / 1C / PRS 101 / PAO1)	DNA mediated transformation [GO:0009294]		DNA mediated transformation [GO:0009294]	GO:0009294		208964.PA0021;	880730;	pae:PA0021;	fig|208964.12.peg.20;	PF02481;	PTHR43022;	PA0021
PaeAG1_00022	gene	23519	24076	558	+		PaeAG1_00022	CDS	NP_248712.1	PA0022	100	PaeAG1_00022	BFV99_RS35725	100	PA0022	Threonylcarbamoyl-AMP synthase (TC-AMP synthase) (EC 2.7.7.87) (L-threonylcarbamoyladenylate synthase) (t(6)A37 threonylcarbamoyladenosine biosynthesis protein TsaC) (tRNA threonylcarbamoyladenosine biosynthesis protein TsaC)	Pseudomonas aeruginosa (strain ATCC 15692 / DSM 22644 / CIP 104116 / JCM 14847 / LMG 12228 / 1C / PRS 101 / PAO1)	regulation of translational fidelity [GO:0006450]; tRNA threonylcarbamoyladenosine modification [GO:0002949]	cytoplasm [GO:0005737]	cytoplasm [GO:0005737]; ATP binding [GO:0005524]; double-stranded RNA binding [GO:0003725]; L-threonylcarbamoyladenylate synthase [GO:0061710]; nucleotidyltransferase activity [GO:0016779]; tRNA binding [GO:0000049]; regulation of translational fidelity [GO:0006450]; tRNA threonylcarbamoyladenosine modification [GO:0002949]	GO:0000049; GO:0002949; GO:0003725; GO:0005524; GO:0005737; GO:0006450; GO:0016779; GO:0061710	ATP binding [GO:0005524]; double-stranded RNA binding [GO:0003725]; L-threonylcarbamoyladenylate synthase [GO:0061710]; nucleotidyltransferase activity [GO:0016779]; tRNA binding [GO:0000049]	208964.PA0022;	880711;	pae:PA0022;	fig|208964.12.peg.21;	PF01300;	PTHR17490:SF8;	tsaC rimN PA0022
PaeAG1_00023	gene	24086	25063	978	-	qor	qor	CDS	NP_248713.1	PA0023	100	PaeAG1_00023	BFV99_RS35720	100	qor	Quinone oxidoreductase (EC 1.6.5.5) (NADPH:quinone reductase)	Pseudomonas aeruginosa (strain ATCC 15692 / DSM 22644 / CIP 104116 / JCM 14847 / LMG 12228 / 1C / PRS 101 / PAO1)	cellular response to oxidative stress [GO:0034599]	cytoplasm [GO:0005737]; cytosol [GO:0005829]	cytoplasm [GO:0005737]; cytosol [GO:0005829]; AU-rich element binding [GO:0017091]; NADPH:quinone reductase activity [GO:0003960]; zinc ion binding [GO:0008270]; cellular response to oxidative stress [GO:0034599]	GO:0003960; GO:0005737; GO:0005829; GO:0008270; GO:0017091; GO:0034599	AU-rich element binding [GO:0017091]; NADPH:quinone reductase activity [GO:0003960]; zinc ion binding [GO:0008270]	208964.PA0023;	880685;	pae:PA0023;	fig|208964.12.peg.22;	PF08240;PF00107;		qor PA0023
PaeAG1_00024	gene	25254	26171	918	+	hemF	hemF	CDS	NP_248714.1	PA0024	100	PaeAG1_00024	BFV99_RS35715	100	hemF	Oxygen-dependent coproporphyrinogen-III oxidase (CPO) (Coprogen oxidase) (Coproporphyrinogenase) (EC 1.3.3.3)	Pseudomonas aeruginosa (strain ATCC 15692 / DSM 22644 / CIP 104116 / JCM 14847 / LMG 12228 / 1C / PRS 101 / PAO1)	protoporphyrinogen IX biosynthetic process from glutamate [GO:0019353]	cytoplasm [GO:0005737]; cytosol [GO:0005829]	cytoplasm [GO:0005737]; cytosol [GO:0005829]; coproporphyrinogen oxidase activity [GO:0004109]; metal ion binding [GO:0046872]; protein homodimerization activity [GO:0042803]; protoporphyrinogen IX biosynthetic process from glutamate [GO:0019353]	GO:0004109; GO:0005737; GO:0005829; GO:0019353; GO:0042803; GO:0046872	coproporphyrinogen oxidase activity [GO:0004109]; metal ion binding [GO:0046872]; protein homodimerization activity [GO:0042803]	208964.PA0024;	880901;	pae:PA0024;	fig|208964.12.peg.23;	PF01218;	PTHR10755;	hemF PA0024
PaeAG1_00025	gene	26229	27053	825	+	aroE	aroE	CDS	NP_248715.1	PA0025	100	PaeAG1_00025	BFV99_RS35710	100	aroE	Shikimate dehydrogenase (NADP(+)) (SDH) (EC 1.1.1.25)	Pseudomonas aeruginosa (strain ATCC 15692 / DSM 22644 / CIP 104116 / JCM 14847 / LMG 12228 / 1C / PRS 101 / PAO1)	aromatic amino acid family biosynthetic process [GO:0009073]; chorismate biosynthetic process [GO:0009423]; shikimate metabolic process [GO:0019632]	cytosol [GO:0005829]	cytosol [GO:0005829]; NADP binding [GO:0050661]; shikimate 3-dehydrogenase (NADP+) activity [GO:0004764]; aromatic amino acid family biosynthetic process [GO:0009073]; chorismate biosynthetic process [GO:0009423]; shikimate metabolic process [GO:0019632]	GO:0004764; GO:0005829; GO:0009073; GO:0009423; GO:0019632; GO:0050661	NADP binding [GO:0050661]; shikimate 3-dehydrogenase (NADP+) activity [GO:0004764]	208964.PA0025;	880894;	pae:PA0025;	fig|208964.12.peg.24;	PF01488;PF08501;		aroE PA0025
PaeAG1_00026	gene	27164	28150	987	+	plcB	plcB	CDS	NP_248716.1	PA0026	99.695	PaeAG1_00026	BFV99_RS35705	100	plcB	Phospholipase C, PlcB	Pseudomonas aeruginosa (strain ATCC 15692 / DSM 22644 / CIP 104116 / JCM 14847 / LMG 12228 / 1C / PRS 101 / PAO1)	chemotaxis [GO:0006935]; protein secretion by the type II secretion system [GO:0015628]; protein transport by the Sec complex [GO:0043952]		lipase activity [GO:0016298]; phospholipase C activity [GO:0004629]; zinc ion binding [GO:0008270]; chemotaxis [GO:0006935]; protein secretion by the type II secretion system [GO:0015628]; protein transport by the Sec complex [GO:0043952]	GO:0004629; GO:0006935; GO:0008270; GO:0015628; GO:0016298; GO:0043952	lipase activity [GO:0016298]; phospholipase C activity [GO:0004629]; zinc ion binding [GO:0008270]	208964.PA0026;	880904;	pae:PA0026;	fig|208964.12.peg.25;			plcB PA0026
PaeAG1_00027	gene	28131	29417	1287	+		PaeAG1_00027	CDS	BFV99_RS35700	PA0027	99.533	PaeAG1_00027	BFV99_RS35700	100	PA0027	Uncharacterized protein	Pseudomonas aeruginosa (strain ATCC 15692 / DSM 22644 / CIP 104116 / JCM 14847 / LMG 12228 / 1C / PRS 101 / PAO1)			peptidyl-prolyl cis-trans isomerase activity [GO:0003755]	GO:0003755	peptidyl-prolyl cis-trans isomerase activity [GO:0003755]	208964.PA0027;	880919;	pae:PA0027;	fig|208964.12.peg.26;	PF13145;		PA0027
PaeAG1_00028	gene	29414	30016	603	+		PaeAG1_00028	CDS	PaeAG1_00028	PA0028	98.5	PaeAG1_00028	BFV99_RS35695	100	PA0028	Uncharacterized protein	Pseudomonas aeruginosa (strain ATCC 15692 / DSM 22644 / CIP 104116 / JCM 14847 / LMG 12228 / 1C / PRS 101 / PAO1)						208964.PA0028;	878631;	pae:PA0028;	fig|208964.12.peg.27;			PA0028
PaeAG1_00029	gene	30020	31573	1554	-		PaeAG1_00029	CDS	NP_248719.1	PA0029	99.807	PaeAG1_00029	BFV99_RS35690	100	PA0029	Probable sulfate transporter	Pseudomonas aeruginosa (strain ATCC 15692 / DSM 22644 / CIP 104116 / JCM 14847 / LMG 12228 / 1C / PRS 101 / PAO1)		integral component of plasma membrane [GO:0005887]	integral component of plasma membrane [GO:0005887]; anion:anion antiporter activity [GO:0015301]; secondary active sulfate transmembrane transporter activity [GO:0008271]	GO:0005887; GO:0008271; GO:0015301	anion:anion antiporter activity [GO:0015301]; secondary active sulfate transmembrane transporter activity [GO:0008271]	208964.PA0029;	880672;	pae:PA0029;	fig|208964.12.peg.28;	PF13466;PF00916;	PTHR11814;	PA0029
PaeAG1_00030	gene	31578	32501	924	-		PaeAG1_00030	CDS	BFV99_RS35685	PA0030	99.349	PaeAG1_00030	BFV99_RS35685	100	PA0030	Uncharacterized protein	Pseudomonas aeruginosa (strain ATCC 15692 / DSM 22644 / CIP 104116 / JCM 14847 / LMG 12228 / 1C / PRS 101 / PAO1)	choline biosynthetic process [GO:0042425]; choline transport [GO:0015871]	ATP-binding cassette (ABC) transporter complex [GO:0043190]; periplasmic space [GO:0042597]	ATP-binding cassette (ABC) transporter complex [GO:0043190]; periplasmic space [GO:0042597]; choline binding [GO:0033265]; sulfur compound transmembrane transporter activity [GO:1901682]; choline biosynthetic process [GO:0042425]; choline transport [GO:0015871]	GO:0015871; GO:0033265; GO:0042425; GO:0042597; GO:0043190; GO:1901682	choline binding [GO:0033265]; sulfur compound transmembrane transporter activity [GO:1901682]	208964.PA0030;	880659;	pae:PA0030;	fig|208964.12.peg.29;	PF04069;		PA0030
PaeAG1_00031	gene	32518	34029	1512	-	betC	betC	CDS	NP_248721.1	PA0031	99.801	PaeAG1_00031	BFV99_RS35680	100	betC	Choline sulfatase	Pseudomonas aeruginosa (strain ATCC 15692 / DSM 22644 / CIP 104116 / JCM 14847 / LMG 12228 / 1C / PRS 101 / PAO1)			sulfuric ester hydrolase activity [GO:0008484]	GO:0008484	sulfuric ester hydrolase activity [GO:0008484]	208964.PA0031;	880657;	pae:PA0031;	fig|208964.12.peg.30;	PF12411;PF00884;		betC PA0031
PaeAG1_00032	gene	34157	35056	900	+		PaeAG1_00032	CDS	NP_248722.1	PA0032	99.666	PaeAG1_00032	BFV99_RS35675	100	PA0032	Probable transcriptional regulator	Pseudomonas aeruginosa (strain ATCC 15692 / DSM 22644 / CIP 104116 / JCM 14847 / LMG 12228 / 1C / PRS 101 / PAO1)	transcription, DNA-templated [GO:0006351]		DNA-binding transcription factor activity [GO:0003700]; sequence-specific DNA binding [GO:0043565]; transcription, DNA-templated [GO:0006351]	GO:0003700; GO:0006351; GO:0043565	DNA-binding transcription factor activity [GO:0003700]; sequence-specific DNA binding [GO:0043565]	208964.PA0032;	880646;	pae:PA0032;	fig|208964.12.peg.31;	PF00126;PF03466;		PA0032
PaeAG1_00033	gene	35067	35444	378	+		PaeAG1_00033	CDS	YP_008719728.1	PA3983	35.897	PaeAG1_00033	BFV99_RS35670	100	BFV99_RS35670	Uncharacterized protein	Pseudomonas aeruginosa (strain ATCC 15692 / DSM 22644 / CIP 104116 / JCM 14847 / LMG 12228 / 1C / PRS 101 / PAO1)		plasma membrane [GO:0005886]	plasma membrane [GO:0005886]; flavin adenine dinucleotide binding [GO:0050660]	GO:0005886; GO:0050660	flavin adenine dinucleotide binding [GO:0050660]	208964.PA3983;	878898;	pae:PA3983;	fig|208964.12.peg.4175;	PF00571;PF03471;		PA3983
PaeAG1_00034	gene	35423	35788	366	-		PaeAG1_00034	CDS	PaeAG1_00034	PA0033	100	PaeAG1_00034	BFV99_RS35665	100	PA0033	Uncharacterized protein	Pseudomonas aeruginosa (strain ATCC 15692 / DSM 22644 / CIP 104116 / JCM 14847 / LMG 12228 / 1C / PRS 101 / PAO1)	phosphorelay signal transduction system [GO:0000160]		phosphorelay signal transduction system [GO:0000160]	GO:0000160		208964.PA0033;	880641;	pae:PA0033;	fig|208964.12.peg.33;	PF01627;		PA0033
PaeAG1_00035	gene	35796	36419	624	-		PaeAG1_00035	CDS	NP_248724.1	PA0034	100	PaeAG1_00035	BFV99_RS35660	100	PA0034	Putative transcriptional regulator	Pseudomonas aeruginosa (strain ATCC 15692 / DSM 22644 / CIP 104116 / JCM 14847 / LMG 12228 / 1C / PRS 101 / PAO1)	phosphorelay signal transduction system [GO:0000160]; regulation of transcription, DNA-templated [GO:0006355]		DNA binding [GO:0003677]; phosphorelay signal transduction system [GO:0000160]; regulation of transcription, DNA-templated [GO:0006355]	GO:0000160; GO:0003677; GO:0006355	DNA binding [GO:0003677]	208964.PA0034;	879223;	pae:PA0034;	fig|208964.12.peg.34;	PF00196;PF00072;		PA0034
PaeAG1_00036	gene	36605	37411	807	-	trpA	trpA	CDS	NP_248725.1	PA0035	99.627	PaeAG1_00036	BFV99_RS35655	100	trpA	Tryptophan synthase alpha chain (EC 4.2.1.20)	Pseudomonas aeruginosa (strain ATCC 15692 / DSM 22644 / CIP 104116 / JCM 14847 / LMG 12228 / 1C / PRS 101 / PAO1)	tryptophan biosynthetic process [GO:0000162]	chloroplast [GO:0009507]	chloroplast [GO:0009507]; tryptophan synthase activity [GO:0004834]; tryptophan biosynthetic process [GO:0000162]	GO:0000162; GO:0004834; GO:0009507	tryptophan synthase activity [GO:0004834]	208964.PA0035;	879479;	pae:PA0035;	fig|208964.12.peg.35;	PF00290;		trpA PA0035
PaeAG1_00037	gene	37408	38616	1209	-	trpB	trpB	CDS	NP_248726.1	PA0036	100	PaeAG1_00037	BFV99_RS35650	100	trpB	Tryptophan synthase beta chain (EC 4.2.1.20)	Pseudomonas aeruginosa (strain ATCC 15692 / DSM 22644 / CIP 104116 / JCM 14847 / LMG 12228 / 1C / PRS 101 / PAO1)	tryptophan biosynthetic process [GO:0000162]	cytoplasm [GO:0005737]	cytoplasm [GO:0005737]; tryptophan synthase activity [GO:0004834]; tryptophan biosynthetic process [GO:0000162]	GO:0000162; GO:0004834; GO:0005737	tryptophan synthase activity [GO:0004834]	208964.PA0036;	879212;	pae:PA0036;	fig|208964.12.peg.36;	PF00291;	PTHR42882;	trpB PA0036
PaeAG1_00038	gene	38720	39607	888	+	trpI	trpI	CDS	NP_248727.1	PA0037	99.661	PaeAG1_00038	BFV99_RS35645	100	trpI	HTH-type transcriptional regulator TrpI (TrpBA operon transcriptional activator)	Pseudomonas aeruginosa (strain ATCC 15692 / DSM 22644 / CIP 104116 / JCM 14847 / LMG 12228 / 1C / PRS 101 / PAO1)	positive regulation of cellular amino acid biosynthetic process [GO:2000284]; regulation of transcription, DNA-templated [GO:0006355]; transcription, DNA-templated [GO:0006351]; tryptophan biosynthetic process [GO:0000162]	protein-DNA complex [GO:0032993]	protein-DNA complex [GO:0032993]; DNA-binding transcription factor activity [GO:0003700]; sequence-specific DNA binding [GO:0043565]; positive regulation of cellular amino acid biosynthetic process [GO:2000284]; regulation of transcription, DNA-templated [GO:0006355]; transcription, DNA-templated [GO:0006351]; tryptophan biosynthetic process [GO:0000162]	GO:0000162; GO:0003700; GO:0006351; GO:0006355; GO:0032993; GO:0043565; GO:2000284	DNA-binding transcription factor activity [GO:0003700]; sequence-specific DNA binding [GO:0043565]	208964.PA0037;	883090;	pae:PA0037;	fig|208964.12.peg.37;	PF00126;PF03466;		trpI PA0037
PaeAG1_00039	gene	39708	39923	216	+		PaeAG1_00039	CDS	PaeAG1_00039	PA0038	100	PaeAG1_00039	BFV99_RS35640	100	PA0038	Uncharacterized protein	Pseudomonas aeruginosa (strain ATCC 15692 / DSM 22644 / CIP 104116 / JCM 14847 / LMG 12228 / 1C / PRS 101 / PAO1)						208964.PA0038;	879209;	pae:PA0038;	fig|208964.12.peg.38;	PF07311;	PTHR39324;	PA0038
PaeAG1_00040	gene	40113	40334	222	+		PaeAG1_00040	CDS	BFV99_RS35635	PA0039	100	PaeAG1_00040	BFV99_RS35635	100	PA0039	Uncharacterized protein	Pseudomonas aeruginosa (strain ATCC 15692 / DSM 22644 / CIP 104116 / JCM 14847 / LMG 12228 / 1C / PRS 101 / PAO1)						208964.PA0039;	879200;	pae:PA0039;	fig|208964.12.peg.39;	PF06649;		PA0039
PaeAG1_00041	gene	40631	42319	1689	+		PaeAG1_00041	CDS	BFV99_RS19450	PA0040	99.466	PaeAG1_00041	BFV99_RS35630	100	PA0040	Uncharacterized protein	Pseudomonas aeruginosa (strain ATCC 15692 / DSM 22644 / CIP 104116 / JCM 14847 / LMG 12228 / 1C / PRS 101 / PAO1)	protein secretion by the type V secretion system [GO:0046819]	type V protein secretion system complex [GO:0098046]	type V protein secretion system complex [GO:0098046]; protein transmembrane transporter activity [GO:0008320]; protein secretion by the type V secretion system [GO:0046819]	GO:0008320; GO:0046819; GO:0098046	protein transmembrane transporter activity [GO:0008320]	208964.PA0040;	879196;	pae:PA0040;	fig|208964.12.peg.40;	PF08479;PF17287;PF03865;		PA0040
PaeAG1_00042	gene	42432	52724	10293	+		PaeAG1_00042	CDS	NP_248731.1	PA0041	89.427	PaeAG1_00042	BFV99_RS19445	71.3	PA0041	Probable hemagglutinin	Pseudomonas aeruginosa (strain ATCC 15692 / DSM 22644 / CIP 104116 / JCM 14847 / LMG 12228 / 1C / PRS 101 / PAO1)			tRNA-specific ribonuclease activity [GO:0004549]	GO:0004549	tRNA-specific ribonuclease activity [GO:0004549]	208964.PA0041;	878601;	pae:PA0041;	fig|208964.12.peg.41;	PF18451;PF04830;PF05594;PF13332;PF05860;		PA0041
PaeAG1_00043	gene	55641	55814	174	+		PaeAG1_00043	CDS	YP_008719729.1	PA4270	32.727	PaeAG1_00043	BFV99_RS35500	83.636	BFV99_RS35500	DNA-directed RNA polymerase subunit beta (RNAP subunit beta) (EC 2.7.7.6) (RNA polymerase subunit beta) (Transcriptase subunit beta)	Pseudomonas aeruginosa (strain ATCC 15692 / DSM 22644 / CIP 104116 / JCM 14847 / LMG 12228 / 1C / PRS 101 / PAO1)	transcription, DNA-templated [GO:0006351]		DNA binding [GO:0003677]; DNA-directed 5'-3' RNA polymerase activity [GO:0003899]; ribonucleoside binding [GO:0032549]; transcription, DNA-templated [GO:0006351]	GO:0003677; GO:0003899; GO:0006351; GO:0032549	DNA binding [GO:0003677]; DNA-directed 5'-3' RNA polymerase activity [GO:0003899]; ribonucleoside binding [GO:0032549]	208964.PA4270;	881699;	pae:PA4270;	fig|208964.12.peg.4471;	PF04563;PF04561;PF04565;PF10385;PF00562;PF04560;	PTHR20856;	rpoB PA4270
PaeAG1_00044	gene	57026	60334	3309	+		PaeAG1_00044	CDS	NP_248731.1	PA0041	99.637	PaeAG1_00044	BFV99_RS35590	99.909	PA0041	Probable hemagglutinin	Pseudomonas aeruginosa (strain ATCC 15692 / DSM 22644 / CIP 104116 / JCM 14847 / LMG 12228 / 1C / PRS 101 / PAO1)			tRNA-specific ribonuclease activity [GO:0004549]	GO:0004549	tRNA-specific ribonuclease activity [GO:0004549]	208964.PA0041;	878601;	pae:PA0041;	fig|208964.12.peg.41;	PF18451;PF04830;PF05594;PF13332;PF05860;		PA0041
PaeAG1_00045	gene	61752	62033	282	+		PaeAG1_00045	CDS	PaeAG1_00045	PA4697	33.333	PaeAG1_00045	BFV99_RS35570	100	BFV99_RS35570	Uncharacterized protein	Pseudomonas aeruginosa (strain ATCC 15692 / DSM 22644 / CIP 104116 / JCM 14847 / LMG 12228 / 1C / PRS 101 / PAO1)						208964.PA4697;	881497;	pae:PA4697;	fig|208964.12.peg.4920;	PF13511;		PA4697
PaeAG1_00046	gene	63894	64175	282	+		PaeAG1_00046	CDS	PaeAG1_00046	PA4697	33.333	PaeAG1_00046	BFV99_RS35570	100	BFV99_RS35570	Uncharacterized protein	Pseudomonas aeruginosa (strain ATCC 15692 / DSM 22644 / CIP 104116 / JCM 14847 / LMG 12228 / 1C / PRS 101 / PAO1)						208964.PA4697;	881497;	pae:PA4697;	fig|208964.12.peg.4920;	PF13511;		PA4697
PaeAG1_00047	gene	65272	65493	222	-		PaeAG1_00047	CDS	PaeAG1_00047	PA1351	61.538	PaeAG1_00047	BFV99_RS35560	100	BFV99_RS35560	Probable sigma-70 factor, ECF subfamily	Pseudomonas aeruginosa (strain ATCC 15692 / DSM 22644 / CIP 104116 / JCM 14847 / LMG 12228 / 1C / PRS 101 / PAO1)	DNA-templated transcription, initiation [GO:0006352]		DNA binding [GO:0003677]; DNA-binding transcription factor activity [GO:0003700]; sigma factor activity [GO:0016987]; DNA-templated transcription, initiation [GO:0006352]	GO:0003677; GO:0003700; GO:0006352; GO:0016987	DNA binding [GO:0003677]; DNA-binding transcription factor activity [GO:0003700]; sigma factor activity [GO:0016987]	208964.PA1351;	881077;	pae:PA1351;	fig|208964.12.peg.1404;	PF04542;PF08281;		PA1351
PaeAG1_00048	gene	66516	67208	693	+		PaeAG1_00048	CDS	YP_008719729.1	PA1154	26.613	PaeAG1_00048	BFV99_RS35550	100	BFV99_RS35550	Uncharacterized protein	Pseudomonas aeruginosa (strain ATCC 15692 / DSM 22644 / CIP 104116 / JCM 14847 / LMG 12228 / 1C / PRS 101 / PAO1)	DNA recombination [GO:0006310]; transposition, DNA-mediated [GO:0006313]		sequence-specific DNA binding [GO:0043565]; transposase activity [GO:0004803]; DNA recombination [GO:0006310]; transposition, DNA-mediated [GO:0006313]	GO:0004803; GO:0006310; GO:0006313; GO:0043565	sequence-specific DNA binding [GO:0043565]; transposase activity [GO:0004803]	208964.PA1154;	877656;	pae:PA1154;	fig|208964.12.peg.1199;	PF01797;		PA1154
PaeAG1_00049	gene	68815	69507	693	+		PaeAG1_00049	CDS	YP_008719729.1	PA1154	26.613	PaeAG1_00049	BFV99_RS35530	100	BFV99_RS35530	Uncharacterized protein	Pseudomonas aeruginosa (strain ATCC 15692 / DSM 22644 / CIP 104116 / JCM 14847 / LMG 12228 / 1C / PRS 101 / PAO1)	DNA recombination [GO:0006310]; transposition, DNA-mediated [GO:0006313]		sequence-specific DNA binding [GO:0043565]; transposase activity [GO:0004803]; DNA recombination [GO:0006310]; transposition, DNA-mediated [GO:0006313]	GO:0004803; GO:0006310; GO:0006313; GO:0043565	sequence-specific DNA binding [GO:0043565]; transposase activity [GO:0004803]	208964.PA1154;	877656;	pae:PA1154;	fig|208964.12.peg.1199;	PF01797;		PA1154
PaeAG1_00050	gene	70801	73374	2574	+		PaeAG1_00050	CDS	BFV99_RS35515	PA0041	69.333	PaeAG1_00050	BFV99_RS35515	99.65	BFV99_RS35515	Probable hemagglutinin	Pseudomonas aeruginosa (strain ATCC 15692 / DSM 22644 / CIP 104116 / JCM 14847 / LMG 12228 / 1C / PRS 101 / PAO1)			tRNA-specific ribonuclease activity [GO:0004549]	GO:0004549	tRNA-specific ribonuclease activity [GO:0004549]	208964.PA0041;	878601;	pae:PA0041;	fig|208964.12.peg.41;	PF18451;PF04830;PF05594;PF13332;PF05860;		PA0041
PaeAG1_00051	gene	73920	74405	486	+		PaeAG1_00051	CDS	BFV99_RS35505	PA0041	97.887	PaeAG1_00051	BFV99_RS35505	100	PA0041	Probable hemagglutinin	Pseudomonas aeruginosa (strain ATCC 15692 / DSM 22644 / CIP 104116 / JCM 14847 / LMG 12228 / 1C / PRS 101 / PAO1)			tRNA-specific ribonuclease activity [GO:0004549]	GO:0004549	tRNA-specific ribonuclease activity [GO:0004549]	208964.PA0041;	878601;	pae:PA0041;	fig|208964.12.peg.41;	PF18451;PF04830;PF05594;PF13332;PF05860;		PA0041
PaeAG1_00052	gene	74447	75139	693	+		PaeAG1_00052	CDS	YP_008719729.1	PA1154	26.613	PaeAG1_00052	BFV99_RS35500	100	BFV99_RS35500	Uncharacterized protein	Pseudomonas aeruginosa (strain ATCC 15692 / DSM 22644 / CIP 104116 / JCM 14847 / LMG 12228 / 1C / PRS 101 / PAO1)	DNA recombination [GO:0006310]; transposition, DNA-mediated [GO:0006313]		sequence-specific DNA binding [GO:0043565]; transposase activity [GO:0004803]; DNA recombination [GO:0006310]; transposition, DNA-mediated [GO:0006313]	GO:0004803; GO:0006310; GO:0006313; GO:0043565	sequence-specific DNA binding [GO:0043565]; transposase activity [GO:0004803]	208964.PA1154;	877656;	pae:PA1154;	fig|208964.12.peg.1199;	PF01797;		PA1154
PaeAG1_00053	gene	76303	76698	396	+		PaeAG1_00053	CDS	PaeAG1_00053	PA0042	99.237	PaeAG1_00053	BFV99_RS35495	100	PA0042	Uncharacterized protein	Pseudomonas aeruginosa (strain ATCC 15692 / DSM 22644 / CIP 104116 / JCM 14847 / LMG 12228 / 1C / PRS 101 / PAO1)							878502;	pae:PA0042;	fig|208964.12.peg.42;			PA0042
PaeAG1_00054	gene	76963	78216	1254	-		PaeAG1_00054	CDS	BFV99_RS35485	PA0043	99.76	PaeAG1_00054	BFV99_RS35485	100	PA0043	Uncharacterized protein	Pseudomonas aeruginosa (strain ATCC 15692 / DSM 22644 / CIP 104116 / JCM 14847 / LMG 12228 / 1C / PRS 101 / PAO1)		integral component of membrane [GO:0016021]	integral component of membrane [GO:0016021]	GO:0016021		208964.PA0043;	878401;	pae:PA0043;	fig|208964.12.peg.44;	PF13194;PF02308;		PA0043
PaeAG1_00055	gene	78213	78344	132	-		PaeAG1_00055	CDS	PaeAG1_00055	PA0922	38.095	PaeAG1_00055	BFV99_RS08815	38.095	PA0922	Uncharacterized protein	Pseudomonas aeruginosa (strain ATCC 15692 / DSM 22644 / CIP 104116 / JCM 14847 / LMG 12228 / 1C / PRS 101 / PAO1)						208964.PA0922;	881525;	pae:PA0922;	fig|208964.12.peg.957;			PA0922
PaeAG1_00056	gene	78536	79909	1374	+	exoT	exoT	CDS	NP_248734.1	PA0044	99.344	PaeAG1_00056	BFV99_RS35480	100	exoT	Exoenzyme T	Pseudomonas aeruginosa (strain ATCC 15692 / DSM 22644 / CIP 104116 / JCM 14847 / LMG 12228 / 1C / PRS 101 / PAO1)	pathogenesis [GO:0009405]	extracellular region [GO:0005576]	extracellular region [GO:0005576]; GTPase activator activity [GO:0005096]; pathogenesis [GO:0009405]	GO:0005096; GO:0005576; GO:0009405	GTPase activator activity [GO:0005096]	208964.PA0044;	878350;	pae:PA0044;	fig|208964.12.peg.45;	PF03496;PF03545;		exoT PA0044
PaeAG1_00057	gene	80405	81091	687	+		PaeAG1_00057	CDS	PaeAG1_00057	PA0045	99.561	PaeAG1_00057	BFV99_RS35475	100	PA0045	Uncharacterized protein	Pseudomonas aeruginosa (strain ATCC 15692 / DSM 22644 / CIP 104116 / JCM 14847 / LMG 12228 / 1C / PRS 101 / PAO1)		outer membrane-bounded periplasmic space [GO:0030288]	outer membrane-bounded periplasmic space [GO:0030288]	GO:0030288		208964.PA0045;	878300;	pae:PA0045;	fig|208964.12.peg.46;	PF03783;		PA0045
PaeAG1_00058	gene	81122	81475	354	+		PaeAG1_00058	CDS	BFV99_RS35470	PA0046	100	PaeAG1_00058	BFV99_RS35470	100	PA0046	Uncharacterized protein	Pseudomonas aeruginosa (strain ATCC 15692 / DSM 22644 / CIP 104116 / JCM 14847 / LMG 12228 / 1C / PRS 101 / PAO1)						208964.PA0046;	878290;	pae:PA0046;	fig|208964.12.peg.47;	PF16068;		PA0046
PaeAG1_00059	gene	81472	82137	666	+		PaeAG1_00059	CDS	PaeAG1_00059	PA0047	99.408	PaeAG1_00059	BFV99_RS35465	100	PA0047	Uncharacterized protein	Pseudomonas aeruginosa (strain ATCC 15692 / DSM 22644 / CIP 104116 / JCM 14847 / LMG 12228 / 1C / PRS 101 / PAO1)						208964.PA0047;	877928;	pae:PA0047;	fig|208964.12.peg.48;	PF05643;		PA0047
PaeAG1_00060	gene	82152	82535	384	-		PaeAG1_00060	CDS	NP_248738.1	PA0048	99.213	PaeAG1_00060	BFV99_RS35460	100	PA0048	Probable transcriptional regulator	Pseudomonas aeruginosa (strain ATCC 15692 / DSM 22644 / CIP 104116 / JCM 14847 / LMG 12228 / 1C / PRS 101 / PAO1)			sequence-specific DNA binding [GO:0043565]	GO:0043565	sequence-specific DNA binding [GO:0043565]	208964.PA0048;	877666;	pae:PA0048;	fig|208964.12.peg.49;	PF01381;		PA0048
PaeAG1_00061	gene	82817	84478	1662	-		PaeAG1_00061	CDS	PaeAG1_00061	PA0049	100	PaeAG1_00061	BFV99_RS35455	100	PA0049	Uncharacterized protein PA0049	Pseudomonas aeruginosa (strain ATCC 15692 / DSM 22644 / CIP 104116 / JCM 14847 / LMG 12228 / 1C / PRS 101 / PAO1)						208964.PA0049;	877595;	pae:PA0049;	fig|208964.12.peg.50;			PA0049
PaeAG1_00062	gene	85088	85228	141	+		PaeAG1_00062	CDS	PaeAG1_00062	PA0050	100	PaeAG1_00062	BFV99_RS35450	100	PA0050	Uncharacterized protein	Pseudomonas aeruginosa (strain ATCC 15692 / DSM 22644 / CIP 104116 / JCM 14847 / LMG 12228 / 1C / PRS 101 / PAO1)						208964.PA0050;	878575;	pae:PA0050;	fig|208964.12.peg.52;			PA0050
PaeAG1_00063	gene	85290	85427	138	+		PaeAG1_00063	CDS	PaeAG1_00063	PA0050	65.909	PaeAG1_00063	BFV99_RS35445	100	BFV99_RS35445	Uncharacterized protein	Pseudomonas aeruginosa (strain ATCC 15692 / DSM 22644 / CIP 104116 / JCM 14847 / LMG 12228 / 1C / PRS 101 / PAO1)						208964.PA0050;	878575;	pae:PA0050;	fig|208964.12.peg.52;			PA0050
PaeAG1_00064	gene	86052	87884	1833	+	phzH	phzH	CDS	NP_248741.1	PA0051	99.672	PaeAG1_00064	BFV99_RS35440	100	phzH	Potential phenazine-modifying enzyme	Pseudomonas aeruginosa (strain ATCC 15692 / DSM 22644 / CIP 104116 / JCM 14847 / LMG 12228 / 1C / PRS 101 / PAO1)	asparagine biosynthetic process [GO:0006529]; glutamine metabolic process [GO:0006541]		asparagine synthase (glutamine-hydrolyzing) activity [GO:0004066]; ATP binding [GO:0005524]; asparagine biosynthetic process [GO:0006529]; glutamine metabolic process [GO:0006541]	GO:0004066; GO:0005524; GO:0006529; GO:0006541	asparagine synthase (glutamine-hydrolyzing) activity [GO:0004066]; ATP binding [GO:0005524]	208964.PA0051;	878637;	pae:PA0051;	fig|208964.12.peg.53;	PF00733;PF13537;		phzH PA0051
PaeAG1_00065	gene	87937	88365	429	-		PaeAG1_00065	CDS	BFV99_RS35435	PA0052	100	PaeAG1_00065	BFV99_RS35435	100	PA0052	Uncharacterized protein	Pseudomonas aeruginosa (strain ATCC 15692 / DSM 22644 / CIP 104116 / JCM 14847 / LMG 12228 / 1C / PRS 101 / PAO1)						208964.PA0052;	877739;	pae:PA0052;	fig|208964.12.peg.54;			PA0052
PaeAG1_00066	gene	88574	89122	549	-		PaeAG1_00066	CDS	NP_248744.1	PA0054	99.451	PaeAG1_00066	BFV99_RS35430	100	PA0054	Probable RNA 2'-phosphotransferase (EC 2.7.1.-)	Pseudomonas aeruginosa (strain ATCC 15692 / DSM 22644 / CIP 104116 / JCM 14847 / LMG 12228 / 1C / PRS 101 / PAO1)	tRNA splicing, via endonucleolytic cleavage and ligation [GO:0006388]		phosphotransferase activity, alcohol group as acceptor [GO:0016773]; tRNA splicing, via endonucleolytic cleavage and ligation [GO:0006388]	GO:0006388; GO:0016773	phosphotransferase activity, alcohol group as acceptor [GO:0016773]	208964.PA0054;	878088;	pae:PA0054;	fig|208964.12.peg.57;	PF01885;	PTHR12684;	kptA PA0054
PaeAG1_00067	gene	89161	89667	507	-		PaeAG1_00067	CDS	BFV99_RS35425	PA0055	100	PaeAG1_00067	BFV99_RS35425	100	PA0055	Uncharacterized protein	Pseudomonas aeruginosa (strain ATCC 15692 / DSM 22644 / CIP 104116 / JCM 14847 / LMG 12228 / 1C / PRS 101 / PAO1)						208964.PA0055;	877862;	pae:PA0055;	fig|208964.12.peg.58;	PF09351;	PTHR36922;	PA0055
PaeAG1_00068	gene	89733	90653	921	-		PaeAG1_00068	CDS	NP_248746.1	PA0056	99.673	PaeAG1_00068	BFV99_RS35420	100	PA0056	Probable transcriptional regulator	Pseudomonas aeruginosa (strain ATCC 15692 / DSM 22644 / CIP 104116 / JCM 14847 / LMG 12228 / 1C / PRS 101 / PAO1)	transcription, DNA-templated [GO:0006351]		DNA-binding transcription factor activity [GO:0003700]; sequence-specific DNA binding [GO:0043565]; transcription, DNA-templated [GO:0006351]	GO:0003700; GO:0006351; GO:0043565	DNA-binding transcription factor activity [GO:0003700]; sequence-specific DNA binding [GO:0043565]	208964.PA0056;	877984;	pae:PA0056;	fig|208964.12.peg.59;	PF00126;PF03466;		PA0056
PaeAG1_00069	gene	90761	91648	888	+		PaeAG1_00069	CDS	BFV99_RS35415	PA0057	100	PaeAG1_00069	BFV99_RS35415	100	PA0057	Uncharacterized protein	Pseudomonas aeruginosa (strain ATCC 15692 / DSM 22644 / CIP 104116 / JCM 14847 / LMG 12228 / 1C / PRS 101 / PAO1)						208964.PA0057;	878150;	pae:PA0057;	fig|208964.12.peg.60;	PF00753;		PA0057
PaeAG1_00070	gene	91711	92415	705	+		PaeAG1_00070	CDS	BFV99_RS35410	PA0058	98.291	PaeAG1_00070	BFV99_RS35410	100	PA0058	Uncharacterized protein	Pseudomonas aeruginosa (strain ATCC 15692 / DSM 22644 / CIP 104116 / JCM 14847 / LMG 12228 / 1C / PRS 101 / PAO1)			protein disulfide oxidoreductase activity [GO:0015035]	GO:0015035	protein disulfide oxidoreductase activity [GO:0015035]	208964.PA0058;	880931;	pae:PA0058;	fig|208964.12.peg.61;	PF01323;		PA0058
PaeAG1_00071	gene	92529	92954	426	+	osmC	osmC	CDS	NP_248749.1	PA0059	100	PaeAG1_00071	BFV99_RS35405	100	osmC	Osmotically inducible protein OsmC	Pseudomonas aeruginosa (strain ATCC 15692 / DSM 22644 / CIP 104116 / JCM 14847 / LMG 12228 / 1C / PRS 101 / PAO1)	response to oxidative stress [GO:0006979]		peroxidase activity [GO:0004601]; response to oxidative stress [GO:0006979]	GO:0004601; GO:0006979	peroxidase activity [GO:0004601]	208964.PA0059;	878070;	pae:PA0059;	fig|208964.12.peg.62;	PF02566;		osmC PA0059
PaeAG1_00072	gene	93065	93298	234	+		PaeAG1_00072	CDS	BFV99_RS35400	PA0060	100	PaeAG1_00072	BFV99_RS35400	100	PA0060	Uncharacterized protein	Pseudomonas aeruginosa (strain ATCC 15692 / DSM 22644 / CIP 104116 / JCM 14847 / LMG 12228 / 1C / PRS 101 / PAO1)						208964.PA0060;	880900;	pae:PA0060;	fig|208964.12.peg.63;	PF06649;		PA0060
PaeAG1_00073	gene	93310	93747	438	-		PaeAG1_00073	CDS	PaeAG1_00073	PA0061	100	PaeAG1_00073	BFV99_RS35395	100	PA0061	Uncharacterized protein	Pseudomonas aeruginosa (strain ATCC 15692 / DSM 22644 / CIP 104116 / JCM 14847 / LMG 12228 / 1C / PRS 101 / PAO1)						208964.PA0061;	877992;	pae:PA0061;	fig|208964.12.peg.64;			PA0061
PaeAG1_00074	gene	93804	94220	417	-		PaeAG1_00074	CDS	PaeAG1_00074	PA0062	100	PaeAG1_00074	BFV99_RS35390	100	PA0062	Uncharacterized protein	Pseudomonas aeruginosa (strain ATCC 15692 / DSM 22644 / CIP 104116 / JCM 14847 / LMG 12228 / 1C / PRS 101 / PAO1)						208964.PA0062;	878228;	pae:PA0062;	fig|208964.12.peg.65;			PA0062
PaeAG1_00075	gene	94312	95439	1128	+		PaeAG1_00075	CDS	PaeAG1_00075	PA0063	100	PaeAG1_00075	BFV99_RS35385	100	PA0063	Uncharacterized protein	Pseudomonas aeruginosa (strain ATCC 15692 / DSM 22644 / CIP 104116 / JCM 14847 / LMG 12228 / 1C / PRS 101 / PAO1)						208964.PA0063;	877630;	pae:PA0063;	fig|208964.12.peg.66;	PF10023;		PA0063
PaeAG1_00076	gene	95447	96430	984	-		PaeAG1_00076	CDS	PaeAG1_00076	PA0064	99.694	PaeAG1_00076	BFV99_RS35380	100	PA0064	Uncharacterized protein	Pseudomonas aeruginosa (strain ATCC 15692 / DSM 22644 / CIP 104116 / JCM 14847 / LMG 12228 / 1C / PRS 101 / PAO1)		integral component of membrane [GO:0016021]	integral component of membrane [GO:0016021]	GO:0016021		208964.PA0064;	878385;	pae:PA0064;	fig|208964.12.peg.67;			PA0064
PaeAG1_00077	gene	96463	97128	666	-		PaeAG1_00077	CDS	NP_248755.1	PA0065	99.095	PaeAG1_00077	BFV99_RS35375	100	PA0065	5'-nucleotidase (EC 3.1.3.5) (Nucleoside 5'-monophosphate phosphohydrolase)	Pseudomonas aeruginosa (strain ATCC 15692 / DSM 22644 / CIP 104116 / JCM 14847 / LMG 12228 / 1C / PRS 101 / PAO1)		cytosol [GO:0005829]	cytosol [GO:0005829]; 5'-nucleotidase activity [GO:0008253]; metal ion binding [GO:0046872]; nucleotide binding [GO:0000166]; protein tyrosine kinase activity [GO:0004713]	GO:0000166; GO:0004713; GO:0005829; GO:0008253; GO:0046872	5'-nucleotidase activity [GO:0008253]; metal ion binding [GO:0046872]; nucleotide binding [GO:0000166]; protein tyrosine kinase activity [GO:0004713]	208964.PA0065;	878495;	pae:PA0065;	fig|208964.12.peg.68;			PA0065
PaeAG1_00078	gene	97121	97663	543	-		PaeAG1_00078	CDS	BFV99_RS35370	PA0066	98.889	PaeAG1_00078	BFV99_RS35370	100	PA0066	Uncharacterized protein	Pseudomonas aeruginosa (strain ATCC 15692 / DSM 22644 / CIP 104116 / JCM 14847 / LMG 12228 / 1C / PRS 101 / PAO1)						208964.PA0066;	879179;	pae:PA0066;	fig|208964.12.peg.69;	PF00132;		PA0066
PaeAG1_00079	gene	97741	99786	2046	+	prlC	prlC	CDS	NP_248757.1	PA0067	99.853	PaeAG1_00079	BFV99_RS35365	100	prlC	Oligopeptidase A	Pseudomonas aeruginosa (strain ATCC 15692 / DSM 22644 / CIP 104116 / JCM 14847 / LMG 12228 / 1C / PRS 101 / PAO1)	peptide metabolic process [GO:0006518]; proteolysis [GO:0006508]; signal peptide processing [GO:0006465]		metal ion binding [GO:0046872]; metalloendopeptidase activity [GO:0004222]; peptide metabolic process [GO:0006518]; proteolysis [GO:0006508]; signal peptide processing [GO:0006465]	GO:0004222; GO:0006465; GO:0006508; GO:0006518; GO:0046872	metal ion binding [GO:0046872]; metalloendopeptidase activity [GO:0004222]	208964.PA0067;	878482;	pae:PA0067;	fig|208964.12.peg.70;	PF01432;		prlC PA0067
PaeAG1_00080	gene	99783	100058	276	+		PaeAG1_00080	CDS	PaeAG1_00080	PA0068	100	PaeAG1_00080	BFV99_RS35360	100	PA0068	Uncharacterized protein	Pseudomonas aeruginosa (strain ATCC 15692 / DSM 22644 / CIP 104116 / JCM 14847 / LMG 12228 / 1C / PRS 101 / PAO1)						208964.PA0068;	878318;	pae:PA0068;	fig|208964.12.peg.71;	PF09526;		PA0068
PaeAG1_00081	gene	100147	101205	1059	+		PaeAG1_00081	CDS	BFV99_RS35355	PA0069	99.716	PaeAG1_00081	BFV99_RS35355	100	PA0069	Uncharacterized protein	Pseudomonas aeruginosa (strain ATCC 15692 / DSM 22644 / CIP 104116 / JCM 14847 / LMG 12228 / 1C / PRS 101 / PAO1)			catalytic activity [GO:0003824]; iron-sulfur cluster binding [GO:0051536]	GO:0003824; GO:0051536	catalytic activity [GO:0003824]; iron-sulfur cluster binding [GO:0051536]	208964.PA0069;	878366;	pae:PA0069;	fig|208964.12.peg.72;	PF04055;	PTHR43432;	PA0069
PaeAG1_00082	gene	101435	102349	915	-		PaeAG1_00082	CDS	PaeAG1_00082	PA0070	100	PaeAG1_00082	BFV99_RS35350	100	PA0070	Uncharacterized protein	Pseudomonas aeruginosa (strain ATCC 15692 / DSM 22644 / CIP 104116 / JCM 14847 / LMG 12228 / 1C / PRS 101 / PAO1)						208964.PA0070;	879190;	pae:PA0070;	fig|208964.12.peg.73;	PF13488;		PA0070
PaeAG1_00083	gene	102411	104123	1713	-		PaeAG1_00083	CDS	PaeAG1_00083	PA0071	100	PaeAG1_00083	BFV99_RS35345	100	PA0071	Uncharacterized protein	Pseudomonas aeruginosa (strain ATCC 15692 / DSM 22644 / CIP 104116 / JCM 14847 / LMG 12228 / 1C / PRS 101 / PAO1)						208964.PA0071;	879195;	pae:PA0071;	fig|208964.12.peg.74;	PF03781;		PA0071
PaeAG1_00084	gene	104116	105315	1200	-		PaeAG1_00084	CDS	BFV99_RS35340	PA0072	99.749	PaeAG1_00084	BFV99_RS35340	100	PA0072	Uncharacterized protein	Pseudomonas aeruginosa (strain ATCC 15692 / DSM 22644 / CIP 104116 / JCM 14847 / LMG 12228 / 1C / PRS 101 / PAO1)		integral component of membrane [GO:0016021]	integral component of membrane [GO:0016021]	GO:0016021		208964.PA0072;	879189;	pae:PA0072;	fig|208964.12.peg.75;			PA0072
PaeAG1_00085	gene	105315	106034	720	-		PaeAG1_00085	CDS	NP_248763.1	PA0073	100	PaeAG1_00085	BFV99_RS35335	100	PA0073	Probable ATP-binding component of ABC transporter	Pseudomonas aeruginosa (strain ATCC 15692 / DSM 22644 / CIP 104116 / JCM 14847 / LMG 12228 / 1C / PRS 101 / PAO1)			ATP binding [GO:0005524]; ATPase activity [GO:0016887]	GO:0005524; GO:0016887	ATPase activity [GO:0016887]; ATP binding [GO:0005524]	208964.PA0073;	878396;	pae:PA0073;	fig|208964.12.peg.76;	PF00005;		PA0073
PaeAG1_00086	gene	106031	107923	1893	-	ppkA	ppkA	CDS	NP_248764.1	PA0074	99.841	PaeAG1_00086	BFV99_RS35330	99.841	ppkA	Serine/threonine protein kinase PpkA	Pseudomonas aeruginosa (strain ATCC 15692 / DSM 22644 / CIP 104116 / JCM 14847 / LMG 12228 / 1C / PRS 101 / PAO1)	positive regulation of protein secretion [GO:0050714]		ATP binding [GO:0005524]; protein serine/threonine kinase activity [GO:0004674]; positive regulation of protein secretion [GO:0050714]	GO:0004674; GO:0005524; GO:0050714	ATP binding [GO:0005524]; protein serine/threonine kinase activity [GO:0004674]	208964.PA0074;	879361;	pae:PA0074;	fig|208964.12.peg.77;	PF00069;PF00092;		ppkA PA0074
PaeAG1_00087	gene	109138	109866	729	-	pppA	pppA	CDS	NP_248765.1	PA0075	99.587	PaeAG1_00087	BFV99_RS35325	100	pppA	PppA	Pseudomonas aeruginosa (strain ATCC 15692 / DSM 22644 / CIP 104116 / JCM 14847 / LMG 12228 / 1C / PRS 101 / PAO1)	negative regulation of protein secretion [GO:0050709]		magnesium-dependent protein serine/threonine phosphatase activity [GO:0004724]; protein serine/threonine phosphatase activity [GO:0004722]; negative regulation of protein secretion [GO:0050709]	GO:0004722; GO:0004724; GO:0050709	magnesium-dependent protein serine/threonine phosphatase activity [GO:0004724]; protein serine/threonine phosphatase activity [GO:0004722]	208964.PA0075;	879341;	pae:PA0075;	fig|208964.12.peg.78;		PTHR13832;	pppA PA0075
PaeAG1_00088	gene	109876	110556	681	-		PaeAG1_00088	CDS	BFV99_RS35320	PA0076	99.558	PaeAG1_00088	BFV99_RS35320	100	PA0076	Uncharacterized protein	Pseudomonas aeruginosa (strain ATCC 15692 / DSM 22644 / CIP 104116 / JCM 14847 / LMG 12228 / 1C / PRS 101 / PAO1)						208964.PA0076;	879335;	pae:PA0076;	fig|208964.12.peg.79;	PF09867;		PA0076
PaeAG1_00089	gene	110553	114083	3531	-		PaeAG1_00089	CDS	BFV99_RS35315	PA0077	99.728	PaeAG1_00089	BFV99_RS35315	100	PA0077	IcmF1	Pseudomonas aeruginosa (strain ATCC 15692 / DSM 22644 / CIP 104116 / JCM 14847 / LMG 12228 / 1C / PRS 101 / PAO1)		integral component of membrane [GO:0016021]	integral component of membrane [GO:0016021]	GO:0016021		208964.PA0077;	879396;	pae:PA0077;	fig|208964.12.peg.80;	PF06761;PF06744;PF14331;		icmF1 PA0077
PaeAG1_00090	gene	114080	115429	1350	-		PaeAG1_00090	CDS	BFV99_RS35310	PA0078	100	PaeAG1_00090	BFV99_RS35310	100	PA0078	Uncharacterized protein	Pseudomonas aeruginosa (strain ATCC 15692 / DSM 22644 / CIP 104116 / JCM 14847 / LMG 12228 / 1C / PRS 101 / PAO1)		integral component of membrane [GO:0016021]	integral component of membrane [GO:0016021]	GO:0016021		208964.PA0078;	879392;	pae:PA0078;	fig|208964.12.peg.81;	PF09850;PF00691;		PA0078
PaeAG1_00091	gene	115436	116770	1335	-		PaeAG1_00091	CDS	BFV99_RS35305	PA0079	100	PaeAG1_00091	BFV99_RS35305	100	PA0079	Uncharacterized protein	Pseudomonas aeruginosa (strain ATCC 15692 / DSM 22644 / CIP 104116 / JCM 14847 / LMG 12228 / 1C / PRS 101 / PAO1)						208964.PA0079;	879382;	pae:PA0079;	fig|208964.12.peg.82;	PF05936;	PTHR35566;	PA0079
PaeAG1_00092	gene	116786	117250	465	-		PaeAG1_00092	CDS	BFV99_RS35300	PA0080	100	PaeAG1_00092	BFV99_RS35300	100	PA0080	Uncharacterized protein	Pseudomonas aeruginosa (strain ATCC 15692 / DSM 22644 / CIP 104116 / JCM 14847 / LMG 12228 / 1C / PRS 101 / PAO1)						208964.PA0080;	879436;	pae:PA0080;	fig|208964.12.peg.83;	PF12790;	PTHR37625;	PA0080
PaeAG1_00093	gene	117295	118800	1506	-	fha1	fha1	CDS	NP_248771.1	PA0081	99.202	PaeAG1_00093	BFV99_RS14235	33.514	fha1	Fha1	Pseudomonas aeruginosa (strain ATCC 15692 / DSM 22644 / CIP 104116 / JCM 14847 / LMG 12228 / 1C / PRS 101 / PAO1)						208964.PA0081;	879413;	pae:PA0081;	fig|208964.12.peg.84;	PF00498;		fha1 PA0081
PaeAG1_00094	gene	119168	120202	1035	+		PaeAG1_00094	CDS	BFV99_RS35290	PA0082	98.837	PaeAG1_00094	BFV99_RS35290	100	PA0082	Uncharacterized protein	Pseudomonas aeruginosa (strain ATCC 15692 / DSM 22644 / CIP 104116 / JCM 14847 / LMG 12228 / 1C / PRS 101 / PAO1)		type VI protein secretion system complex [GO:0033104]	type VI protein secretion system complex [GO:0033104]	GO:0033104		208964.PA0082;	879402;	pae:PA0082;	fig|208964.12.peg.86;	PF06812;	PTHR37951;	PA0082
PaeAG1_00095	gene	120291	120809	519	+		PaeAG1_00095	CDS	BFV99_RS35285	PA0083	100	PaeAG1_00095	BFV99_RS35285	100	PA0083	Uncharacterized protein	Pseudomonas aeruginosa (strain ATCC 15692 / DSM 22644 / CIP 104116 / JCM 14847 / LMG 12228 / 1C / PRS 101 / PAO1)						208964.PA0083;	879476;	pae:PA0083;	fig|208964.12.peg.87;	PF05591;	PTHR35850;	PA0083
PaeAG1_00096	gene	120822	122318	1497	+		PaeAG1_00096	CDS	BFV99_RS35280	PA0084	99.799	PaeAG1_00096	BFV99_RS35280	100	PA0084	Uncharacterized protein	Pseudomonas aeruginosa (strain ATCC 15692 / DSM 22644 / CIP 104116 / JCM 14847 / LMG 12228 / 1C / PRS 101 / PAO1)						208964.PA0084;	879464;	pae:PA0084;	fig|208964.12.peg.88;	PF05943;	PTHR35565;	PA0084
PaeAG1_00097	gene	122394	122882	489	+	hcp1_1	hcp1_1	CDS	NP_248775.1	PA0085	100	PaeAG1_00097	BFV99_RS35275	100	hcp1_1	Protein hcp1	Pseudomonas aeruginosa (strain ATCC 15692 / DSM 22644 / CIP 104116 / JCM 14847 / LMG 12228 / 1C / PRS 101 / PAO1)		extracellular region [GO:0005576]	extracellular region [GO:0005576]; identical protein binding [GO:0042802]	GO:0005576; GO:0042802	identical protein binding [GO:0042802]	208964.PA0085;	879446;	pae:PA0085;	fig|208964.12.peg.89;	PF05638;		hcp1 PA0085
PaeAG1_00098	gene	123110	123895	786	+		PaeAG1_00098	CDS	BFV99_RS35270	PA0086	100	PaeAG1_00098	BFV99_RS35270	100	PA0086	Uncharacterized protein	Pseudomonas aeruginosa (strain ATCC 15692 / DSM 22644 / CIP 104116 / JCM 14847 / LMG 12228 / 1C / PRS 101 / PAO1)						208964.PA0086;	879504;	pae:PA0086;	fig|208964.12.peg.90;	PF07024;		PA0086
PaeAG1_00099	gene	123897	124406	510	+		PaeAG1_00099	CDS	BFV99_RS35265	PA0087	100	PaeAG1_00099	BFV99_RS35265	100	PA0087	Uncharacterized protein	Pseudomonas aeruginosa (strain ATCC 15692 / DSM 22644 / CIP 104116 / JCM 14847 / LMG 12228 / 1C / PRS 101 / PAO1)						208964.PA0087;	879495;	pae:PA0087;	fig|208964.12.peg.91;	PF04965;		PA0087
PaeAG1_00100	gene	124403	126262	1860	+		PaeAG1_00100	CDS	BFV99_RS35260	PA0088	99.677	PaeAG1_00100	BFV99_RS35260	100	PA0088	Uncharacterized protein	Pseudomonas aeruginosa (strain ATCC 15692 / DSM 22644 / CIP 104116 / JCM 14847 / LMG 12228 / 1C / PRS 101 / PAO1)						208964.PA0088;	879483;	pae:PA0088;	fig|208964.12.peg.92;	PF05947;	PTHR35370;	PA0088
PaeAG1_00101	gene	126226	127272	1047	+		PaeAG1_00101	CDS	BFV99_RS35255	PA0089	100	PaeAG1_00101	BFV99_RS35255	100	PA0089	Uncharacterized protein	Pseudomonas aeruginosa (strain ATCC 15692 / DSM 22644 / CIP 104116 / JCM 14847 / LMG 12228 / 1C / PRS 101 / PAO1)						208964.PA0089;	879573;	pae:PA0089;	fig|208964.12.peg.93;	PF06996;	PTHR35564;	PA0089
PaeAG1_00102	gene	127265	129973	2709	+	clpV1	clpV1	CDS	NP_248780.1	PA0090	99.778	PaeAG1_00102	BFV99_RS35250	100	clpV1	Protein ClpV1	Pseudomonas aeruginosa (strain ATCC 15692 / DSM 22644 / CIP 104116 / JCM 14847 / LMG 12228 / 1C / PRS 101 / PAO1)	protein metabolic process [GO:0019538]	cytoplasm [GO:0005737]	cytoplasm [GO:0005737]; ATP binding [GO:0005524]; protein metabolic process [GO:0019538]	GO:0005524; GO:0005737; GO:0019538	ATP binding [GO:0005524]	208964.PA0090;	879553;	pae:PA0090;	fig|208964.12.peg.94;	PF00004;PF07724;PF10431;		clpV1 PA0090
PaeAG1_00103	gene	130011	131951	1941	+	vgrG1	vgrG1	CDS	NP_248781.1	PA0091	99.689	PaeAG1_00103	BFV99_RS35245	100	vgrG1	VgrG1	Pseudomonas aeruginosa (strain ATCC 15692 / DSM 22644 / CIP 104116 / JCM 14847 / LMG 12228 / 1C / PRS 101 / PAO1)	protein secretion by the type VI secretion system [GO:0033103]	type VI protein secretion system complex [GO:0033104]	type VI protein secretion system complex [GO:0033104]; protein secretion by the type VI secretion system [GO:0033103]	GO:0033103; GO:0033104		208964.PA0091;	879511;	pae:PA0091;	fig|208964.12.peg.95;			vgrG1 PA0091
PaeAG1_00104	gene	132066	132350	285	-		PaeAG1_00104	CDS	PaeAG1_00104	PA0092	100	PaeAG1_00104	BFV99_RS35240	100	PA0092	Uncharacterized protein	Pseudomonas aeruginosa (strain ATCC 15692 / DSM 22644 / CIP 104116 / JCM 14847 / LMG 12228 / 1C / PRS 101 / PAO1)	protein secretion by the type VI secretion system [GO:0033103]		toxin-antitoxin pair type II binding [GO:0097351]; protein secretion by the type VI secretion system [GO:0033103]	GO:0033103; GO:0097351	toxin-antitoxin pair type II binding [GO:0097351]	208964.PA0092;	880664;	pae:PA0092;	fig|208964.12.peg.96;			PA0092
PaeAG1_00105	gene	132347	133639	1293	-		PaeAG1_00105	CDS	PaeAG1_00105	PA0093	99.07	PaeAG1_00105	BFV99_RS35235	100	PA0093	Uncharacterized protein	Pseudomonas aeruginosa (strain ATCC 15692 / DSM 22644 / CIP 104116 / JCM 14847 / LMG 12228 / 1C / PRS 101 / PAO1)	pathogenesis [GO:0009405]; protein secretion by the type VI secretion system [GO:0033103]	integral component of membrane [GO:0016021]	integral component of membrane [GO:0016021]; NAD(P)+ nucleosidase activity [GO:0050135]; toxin-antitoxin pair type II binding [GO:0097351]; pathogenesis [GO:0009405]; protein secretion by the type VI secretion system [GO:0033103]	GO:0009405; GO:0016021; GO:0033103; GO:0050135; GO:0097351	NAD(P)+ nucleosidase activity [GO:0050135]; toxin-antitoxin pair type II binding [GO:0097351]	208964.PA0093;	880654;	pae:PA0093;	fig|208964.12.peg.97;	PF15538;PF05488;		PA0093
PaeAG1_00106	gene	133655	134089	435	-		PaeAG1_00106	CDS	BFV99_RS35230	PA0094	100	PaeAG1_00106	BFV99_RS35230	100	PA0094	Uncharacterized protein	Pseudomonas aeruginosa (strain ATCC 15692 / DSM 22644 / CIP 104116 / JCM 14847 / LMG 12228 / 1C / PRS 101 / PAO1)	chaperone-mediated protein transport [GO:0072321]		chaperone-mediated protein transport [GO:0072321]	GO:0072321		208964.PA0094;	879595;	pae:PA0094;	fig|208964.12.peg.98;	PF08786;		PA0094
PaeAG1_00107	gene	134343	136568	2226	+		PaeAG1_00107	CDS	BFV99_RS35225	PA0095	99.595	PaeAG1_00107	BFV99_RS35225	100	PA0095	NA	NA	NA	NA	NA	NA	NA	NA	NA	NA	NA	NA	NA	NA
PaeAG1_00108	gene	136596	137045	450	+		PaeAG1_00108	CDS	PaeAG1_00108	PA0096	100	PaeAG1_00108	BFV99_RS35220	100	PA0096	Uncharacterized protein	Pseudomonas aeruginosa (strain ATCC 15692 / DSM 22644 / CIP 104116 / JCM 14847 / LMG 12228 / 1C / PRS 101 / PAO1)						208964.PA0096;	880714;	pae:PA0096;	fig|208964.12.peg.100;			PA0096
PaeAG1_00109	gene	137062	138174	1113	+		PaeAG1_00109	CDS	BFV99_RS35215	PA0097	99.73	PaeAG1_00109	BFV99_RS35215	100	PA0097	Uncharacterized protein	Pseudomonas aeruginosa (strain ATCC 15692 / DSM 22644 / CIP 104116 / JCM 14847 / LMG 12228 / 1C / PRS 101 / PAO1)						208964.PA0097;	880677;	pae:PA0097;	fig|208964.12.peg.101;	PF09937;		PA0097
PaeAG1_00110	gene	138171	139208	1038	+		PaeAG1_00110	CDS	BFV99_RS35210	PA0098	69.767	PaeAG1_00110	BFV99_RS35210	100	BFV99_RS35210	Uncharacterized protein	Pseudomonas aeruginosa (strain ATCC 15692 / DSM 22644 / CIP 104116 / JCM 14847 / LMG 12228 / 1C / PRS 101 / PAO1)			catalytic activity [GO:0003824]	GO:0003824	catalytic activity [GO:0003824]	208964.PA0098;	880743;	pae:PA0098;	fig|208964.12.peg.102;			PA0098
PaeAG1_00111	gene	139209	140156	948	+		PaeAG1_00111	CDS	BFV99_RS35205	PA0099	45.48	PaeAG1_00111	BFV99_RS35205	100	BFV99_RS35205	Uncharacterized protein	Pseudomonas aeruginosa (strain ATCC 15692 / DSM 22644 / CIP 104116 / JCM 14847 / LMG 12228 / 1C / PRS 101 / PAO1)	pathogenesis [GO:0009405]; protein secretion by the type VI secretion system [GO:0033103]		pathogenesis [GO:0009405]; protein secretion by the type VI secretion system [GO:0033103]	GO:0009405; GO:0033103		208964.PA0099;	880737;	pae:PA0099;	fig|208964.12.peg.103;	PF13665;PF15635;		PA0099
PaeAG1_00112	gene	140167	141081	915	+		PaeAG1_00112	CDS	PaeAG1_00112	PA0100	36.316	PaeAG1_00112	BFV99_RS35200	100	BFV99_RS35200	NA	NA	NA	NA	NA	NA	NA	NA	NA	NA	NA	NA	NA	NA
PaeAG1_00113	gene	141088	142320	1233	+		PaeAG1_00113	CDS	PaeAG1_00113	PA0101	86.098	PaeAG1_00113	BFV99_RS35195	100	BFV99_RS35195	Uncharacterized protein	Pseudomonas aeruginosa (strain ATCC 15692 / DSM 22644 / CIP 104116 / JCM 14847 / LMG 12228 / 1C / PRS 101 / PAO1)						208964.PA0101;	880786;	pae:PA0101;	fig|208964.12.peg.105;			PA0101
PaeAG1_00114	gene	142696	143424	729	+		PaeAG1_00114	CDS	NP_248792.1	PA0102	99.587	PaeAG1_00114	BFV99_RS35190	100	PA0102	Carbonic anhydrase (EC 4.2.1.1) (Carbonate dehydratase)	Pseudomonas aeruginosa (strain ATCC 15692 / DSM 22644 / CIP 104116 / JCM 14847 / LMG 12228 / 1C / PRS 101 / PAO1)	carbon utilization [GO:0015976]; cyanate catabolic process [GO:0009440]	cytoplasm [GO:0005737]	cytoplasm [GO:0005737]; carbonate dehydratase activity [GO:0004089]; zinc ion binding [GO:0008270]; carbon utilization [GO:0015976]; cyanate catabolic process [GO:0009440]	GO:0004089; GO:0005737; GO:0008270; GO:0009440; GO:0015976	carbonate dehydratase activity [GO:0004089]; zinc ion binding [GO:0008270]	208964.PA0102;	880767;	pae:PA0102;	fig|208964.12.peg.106;	PF00484;		PA0102
PaeAG1_00115	gene	143635	145206	1572	+		PaeAG1_00115	CDS	NP_248793.1	PA0103	99.809	PaeAG1_00115	BFV99_RS35185	100	PA0103	Probable sulfate transporter	Pseudomonas aeruginosa (strain ATCC 15692 / DSM 22644 / CIP 104116 / JCM 14847 / LMG 12228 / 1C / PRS 101 / PAO1)		integral component of plasma membrane [GO:0005887]	integral component of plasma membrane [GO:0005887]; anion:anion antiporter activity [GO:0015301]; secondary active sulfate transmembrane transporter activity [GO:0008271]	GO:0005887; GO:0008271; GO:0015301	anion:anion antiporter activity [GO:0015301]; secondary active sulfate transmembrane transporter activity [GO:0008271]	208964.PA0103;	880802;	pae:PA0103;	fig|208964.12.peg.107;	PF00916;	PTHR11814;	PA0103
PaeAG1_00116	gene	145193	145831	639	-		PaeAG1_00116	CDS	PaeAG1_00116	PA2700	27.778	PaeAG1_00116	BFV99_RS35180	100	BFV99_RS35180	OpdB proline porin	Pseudomonas aeruginosa (strain ATCC 15692 / DSM 22644 / CIP 104116 / JCM 14847 / LMG 12228 / 1C / PRS 101 / PAO1)		integral component of cell outer membrane [GO:0045203]	integral component of cell outer membrane [GO:0045203]; porin activity [GO:0015288]; substrate-specific channel activity [GO:0022838]	GO:0015288; GO:0022838; GO:0045203	porin activity [GO:0015288]; substrate-specific channel activity [GO:0022838]	208964.PA2700;	879077;	pae:PA2700;	fig|208964.12.peg.2826;	PF03573;	PTHR34596;	opdB PA2700
PaeAG1_00117	gene	146227	147327	1101	+	coxB	coxB	CDS	NP_248795.1	PA0105	100	PaeAG1_00117	BFV99_RS35170	100	coxB	Cytochrome c oxidase subunit 2 (EC 1.9.3.1)	Pseudomonas aeruginosa (strain ATCC 15692 / DSM 22644 / CIP 104116 / JCM 14847 / LMG 12228 / 1C / PRS 101 / PAO1)	ATP synthesis coupled electron transport [GO:0042773]	integral component of membrane [GO:0016021]; plasma membrane [GO:0005886]; respirasome [GO:0070469]	integral component of membrane [GO:0016021]; plasma membrane [GO:0005886]; respirasome [GO:0070469]; copper ion binding [GO:0005507]; cytochrome-c oxidase activity [GO:0004129]; heme binding [GO:0020037]; ATP synthesis coupled electron transport [GO:0042773]	GO:0004129; GO:0005507; GO:0005886; GO:0016021; GO:0020037; GO:0042773; GO:0070469	copper ion binding [GO:0005507]; cytochrome-c oxidase activity [GO:0004129]; heme binding [GO:0020037]	208964.PA0105;	881940;	pae:PA0105;	fig|208964.12.peg.110;	PF00116;PF02790;PF13442;		coxB PA0105
PaeAG1_00118	gene	147337	148929	1593	+	coxA	coxA	CDS	NP_248796.1	PA0106	100	PaeAG1_00118	BFV99_RS35165	100	coxA	Cytochrome c oxidase subunit 1 (EC 1.9.3.1)	Pseudomonas aeruginosa (strain ATCC 15692 / DSM 22644 / CIP 104116 / JCM 14847 / LMG 12228 / 1C / PRS 101 / PAO1)	aerobic respiration [GO:0009060]; electron transport coupled proton transport [GO:0015990]; oxidative phosphorylation [GO:0006119]	integral component of membrane [GO:0016021]; plasma membrane [GO:0005886]; respiratory chain complex IV [GO:0045277]	integral component of membrane [GO:0016021]; plasma membrane [GO:0005886]; respiratory chain complex IV [GO:0045277]; cytochrome-c oxidase activity [GO:0004129]; heme binding [GO:0020037]; metal ion binding [GO:0046872]; aerobic respiration [GO:0009060]; electron transport coupled proton transport [GO:0015990]; oxidative phosphorylation [GO:0006119]	GO:0004129; GO:0005886; GO:0006119; GO:0009060; GO:0015990; GO:0016021; GO:0020037; GO:0045277; GO:0046872	cytochrome-c oxidase activity [GO:0004129]; heme binding [GO:0020037]; metal ion binding [GO:0046872]	208964.PA0106;	881877;	pae:PA0106;	fig|208964.12.peg.111;	PF00115;	PTHR10422;	coxA PA0106
PaeAG1_00119	gene	148940	149494	555	+		PaeAG1_00119	CDS	NP_248797.1	PA0107	100	PaeAG1_00119	BFV99_RS35160	100	PA0107	Uncharacterized protein	Pseudomonas aeruginosa (strain ATCC 15692 / DSM 22644 / CIP 104116 / JCM 14847 / LMG 12228 / 1C / PRS 101 / PAO1)		integral component of membrane [GO:0016021]	integral component of membrane [GO:0016021]; copper ion binding [GO:0005507]	GO:0005507; GO:0016021	copper ion binding [GO:0005507]	208964.PA0107;	882009;	pae:PA0107;	fig|208964.12.peg.112;	PF04442;		PA0107
PaeAG1_00120	gene	149505	150392	888	+	coIII	coIII	CDS	NP_248798.1	PA0108	100	PaeAG1_00120	BFV99_RS35155	100	coIII	Cytochrome c oxidase, subunit III	Pseudomonas aeruginosa (strain ATCC 15692 / DSM 22644 / CIP 104116 / JCM 14847 / LMG 12228 / 1C / PRS 101 / PAO1)	aerobic electron transport chain [GO:0019646]; aerobic respiration [GO:0009060]	integral component of membrane [GO:0016021]; plasma membrane [GO:0005886]	integral component of membrane [GO:0016021]; plasma membrane [GO:0005886]; cytochrome-c oxidase activity [GO:0004129]; electron transfer activity [GO:0009055]; oxidoreduction-driven active transmembrane transporter activity [GO:0015453]; aerobic electron transport chain [GO:0019646]; aerobic respiration [GO:0009060]	GO:0004129; GO:0005886; GO:0009055; GO:0009060; GO:0015453; GO:0016021; GO:0019646	cytochrome-c oxidase activity [GO:0004129]; electron transfer activity [GO:0009055]; oxidoreduction-driven active transmembrane transporter activity [GO:0015453]	208964.PA0108;	882001;	pae:PA0108;	fig|208964.12.peg.113;	PF00510;	PTHR11403;	coIII PA0108
PaeAG1_00121	gene	150408	150617	210	-		PaeAG1_00121	CDS	BFV99_RS35150	PA0109	98.551	PaeAG1_00121	BFV99_RS35150	100	PA0109	Uncharacterized protein	Pseudomonas aeruginosa (strain ATCC 15692 / DSM 22644 / CIP 104116 / JCM 14847 / LMG 12228 / 1C / PRS 101 / PAO1)		integral component of membrane [GO:0016021]	integral component of membrane [GO:0016021]	GO:0016021		208964.PA0109;	882044;	pae:PA0109;	fig|208964.12.peg.114;	PF11137;		PA0109
PaeAG1_00122	gene	150633	151427	795	+		PaeAG1_00122	CDS	PaeAG1_00122	PA0110	99.621	PaeAG1_00122	BFV99_RS35145	100	PA0110	SURF1-like protein	Pseudomonas aeruginosa (strain ATCC 15692 / DSM 22644 / CIP 104116 / JCM 14847 / LMG 12228 / 1C / PRS 101 / PAO1)		integral component of membrane [GO:0016021]; plasma membrane [GO:0005886]	integral component of membrane [GO:0016021]; plasma membrane [GO:0005886]	GO:0005886; GO:0016021		208964.PA0110;	879416;	pae:PA0110;	fig|208964.12.peg.115;	PF02104;		PA0110
PaeAG1_00123	gene	151402	151980	579	+		PaeAG1_00123	CDS	PaeAG1_00123	PA0111	98.438	PaeAG1_00123	BFV99_RS35140	100	PA0111	Uncharacterized protein	Pseudomonas aeruginosa (strain ATCC 15692 / DSM 22644 / CIP 104116 / JCM 14847 / LMG 12228 / 1C / PRS 101 / PAO1)		integral component of membrane [GO:0016021]	integral component of membrane [GO:0016021]	GO:0016021		208964.PA0111;	879275;	pae:PA0111;	fig|208964.12.peg.116;			PA0111
PaeAG1_00124	gene	152045	153118	1074	+		PaeAG1_00124	CDS	BFV99_RS35135	PA0112	99.16	PaeAG1_00124	BFV99_RS35135	100	PA0112	Uncharacterized protein	Pseudomonas aeruginosa (strain ATCC 15692 / DSM 22644 / CIP 104116 / JCM 14847 / LMG 12228 / 1C / PRS 101 / PAO1)	heme a biosynthetic process [GO:0006784]	integral component of membrane [GO:0016021]; plasma membrane [GO:0005886]	integral component of membrane [GO:0016021]; plasma membrane [GO:0005886]; monooxygenase activity [GO:0004497]; oxidoreductase activity, acting on the CH-CH group of donors [GO:0016627]; heme a biosynthetic process [GO:0006784]	GO:0004497; GO:0005886; GO:0006784; GO:0016021; GO:0016627	monooxygenase activity [GO:0004497]; oxidoreductase activity, acting on the CH-CH group of donors [GO:0016627]	208964.PA0112;	879408;	pae:PA0112;	fig|208964.12.peg.117;	PF02628;		PA0112
PaeAG1_00125	gene	153144	154058	915	+		PaeAG1_00125	CDS	NP_248803.1	PA0113	100	PaeAG1_00125	BFV99_RS35130	100	PA0113	Protoheme IX farnesyltransferase 1 (EC 2.5.1.141) (Heme B farnesyltransferase 1) (Heme O synthase 1)	Pseudomonas aeruginosa (strain ATCC 15692 / DSM 22644 / CIP 104116 / JCM 14847 / LMG 12228 / 1C / PRS 101 / PAO1)	cellular respiration [GO:0045333]; heme O biosynthetic process [GO:0048034]	integral component of membrane [GO:0016021]; plasma membrane [GO:0005886]	integral component of membrane [GO:0016021]; plasma membrane [GO:0005886]; protoheme IX farnesyltransferase activity [GO:0008495]; cellular respiration [GO:0045333]; heme O biosynthetic process [GO:0048034]	GO:0005886; GO:0008495; GO:0016021; GO:0045333; GO:0048034	protoheme IX farnesyltransferase activity [GO:0008495]	208964.PA0113;	879395;	pae:PA0113;	fig|208964.12.peg.118;	PF01040;	PTHR43448;	cyoE1 PA0113
PaeAG1_00126	gene	154084	154719	636	+	senC	senC	CDS	NP_248804.1	PA0114	100	PaeAG1_00126	BFV99_RS35125	100	senC	SenC	Pseudomonas aeruginosa (strain ATCC 15692 / DSM 22644 / CIP 104116 / JCM 14847 / LMG 12228 / 1C / PRS 101 / PAO1)	cell redox homeostasis [GO:0045454]	cell [GO:0005623]	cell [GO:0005623]; cell redox homeostasis [GO:0045454]	GO:0005623; GO:0045454		208964.PA0114;	879388;	pae:PA0114;	fig|208964.12.peg.119;	PF02630;	PTHR12151;	senC PA0114
PaeAG1_00127	gene	154759	155211	453	-		PaeAG1_00127	CDS	BFV99_RS35120	PA0115	100	PaeAG1_00127	BFV99_RS35120	100	PA0115	Uncharacterized protein	Pseudomonas aeruginosa (strain ATCC 15692 / DSM 22644 / CIP 104116 / JCM 14847 / LMG 12228 / 1C / PRS 101 / PAO1)			transferase activity, transferring acyl groups other than amino-acyl groups [GO:0016747]	GO:0016747	transferase activity, transferring acyl groups other than amino-acyl groups [GO:0016747]	208964.PA0115;	880693;	pae:PA0115;	fig|208964.12.peg.120;	PF13673;		PA0115
PaeAG1_00128	gene	155343	155816	474	+		PaeAG1_00128	CDS	BFV99_RS35115	PA0116	99.363	PaeAG1_00128	BFV99_RS35115	100	PA0116	Uncharacterized protein	Pseudomonas aeruginosa (strain ATCC 15692 / DSM 22644 / CIP 104116 / JCM 14847 / LMG 12228 / 1C / PRS 101 / PAO1)						208964.PA0116;	877577;	pae:PA0116;	fig|208964.12.peg.121;	PF01638;		PA0116
PaeAG1_00129	gene	156073	156801	729	+		PaeAG1_00129	CDS	NP_248807.1	PA0117	99.587	PaeAG1_00129	BFV99_RS35110	100	PA0117	Probable short chain dehydrogenase	Pseudomonas aeruginosa (strain ATCC 15692 / DSM 22644 / CIP 104116 / JCM 14847 / LMG 12228 / 1C / PRS 101 / PAO1)						208964.PA0117;	878370;	pae:PA0117;	fig|208964.12.peg.122;	PF00106;		PA0117
PaeAG1_00130	gene	156826	157413	588	+		PaeAG1_00130	CDS	BFV99_RS35105	PA0118	98.974	PaeAG1_00130	BFV99_RS35105	100	PA0118	2-hydroxychromene-2-carboxylate isomerase (EC 5.99.1.4)	Pseudomonas aeruginosa (strain ATCC 15692 / DSM 22644 / CIP 104116 / JCM 14847 / LMG 12228 / 1C / PRS 101 / PAO1)	glutathione metabolic process [GO:0006749]	mitochondrion [GO:0005739]; peroxisome [GO:0005777]	mitochondrion [GO:0005739]; peroxisome [GO:0005777]; 2-hydroxychromene-2-carboxylate isomerase activity [GO:0018845]; glutathione peroxidase activity [GO:0004602]; glutathione transferase activity [GO:0004364]; protein disulfide oxidoreductase activity [GO:0015035]; glutathione metabolic process [GO:0006749]	GO:0004364; GO:0004602; GO:0005739; GO:0005777; GO:0006749; GO:0015035; GO:0018845	2-hydroxychromene-2-carboxylate isomerase activity [GO:0018845]; glutathione peroxidase activity [GO:0004602]; glutathione transferase activity [GO:0004364]; protein disulfide oxidoreductase activity [GO:0015035]	208964.PA0118;	877585;	pae:PA0118;	fig|208964.12.peg.123;	PF01323;		PA0118
PaeAG1_00131	gene	157658	158992	1335	+		PaeAG1_00131	CDS	NP_248809.1	PA0119	100	PaeAG1_00131	BFV99_RS35100	100	PA0119	C4-dicarboxylate transport protein 1	Pseudomonas aeruginosa (strain ATCC 15692 / DSM 22644 / CIP 104116 / JCM 14847 / LMG 12228 / 1C / PRS 101 / PAO1)	L-aspartate transmembrane transport [GO:0070778]	integral component of membrane [GO:0016021]; plasma membrane [GO:0005886]	integral component of membrane [GO:0016021]; plasma membrane [GO:0005886]; fumarate transmembrane transporter activity [GO:0015138]; malate:proton symporter activity [GO:0015366]; succinate transmembrane transporter activity [GO:0015141]; L-aspartate transmembrane transport [GO:0070778]	GO:0005886; GO:0015138; GO:0015141; GO:0015366; GO:0016021; GO:0070778	fumarate transmembrane transporter activity [GO:0015138]; malate:proton symporter activity [GO:0015366]; succinate transmembrane transporter activity [GO:0015141]	208964.PA0119;	877578;	pae:PA0119;	fig|208964.12.peg.124;	PF00375;		dctA1 PA0119
PaeAG1_00132	gene	159041	159727	687	+		PaeAG1_00132	CDS	NP_248810.1	PA0120	100	PaeAG1_00132	BFV99_RS35095	100	PA0120	Probable transcriptional regulator	Pseudomonas aeruginosa (strain ATCC 15692 / DSM 22644 / CIP 104116 / JCM 14847 / LMG 12228 / 1C / PRS 101 / PAO1)			DNA binding [GO:0003677]; DNA-binding transcription factor activity [GO:0003700]	GO:0003677; GO:0003700	DNA binding [GO:0003677]; DNA-binding transcription factor activity [GO:0003700]	208964.PA0120;	878231;	pae:PA0120;	fig|208964.12.peg.125;	PF07729;PF00392;		PA0120
PaeAG1_00133	gene	159828	160562	735	+		PaeAG1_00133	CDS	BFV99_RS35090	PA0121	99.18	PaeAG1_00133	BFV99_RS35090	100	PA0121	Uncharacterized protein	Pseudomonas aeruginosa (strain ATCC 15692 / DSM 22644 / CIP 104116 / JCM 14847 / LMG 12228 / 1C / PRS 101 / PAO1)			DNA binding [GO:0003677]; DNA-binding transcription factor activity [GO:0003700]	GO:0003677; GO:0003700	DNA binding [GO:0003677]; DNA-binding transcription factor activity [GO:0003700]	208964.PA0121;	878358;	pae:PA0121;	fig|208964.12.peg.126;	PF07729;PF00392;		PA0121
PaeAG1_00134	gene	160742	161152	411	+		PaeAG1_00134	CDS	PaeAG1_00134	PA0122	100	PaeAG1_00134	BFV99_RS35085	100	PA0122	Uncharacterized protein	Pseudomonas aeruginosa (strain ATCC 15692 / DSM 22644 / CIP 104116 / JCM 14847 / LMG 12228 / 1C / PRS 101 / PAO1)	hemolysis by symbiont of host erythrocytes [GO:0019836]		glycolipid binding [GO:0051861]; hemolysis by symbiont of host erythrocytes [GO:0019836]	GO:0019836; GO:0051861	glycolipid binding [GO:0051861]	208964.PA0122;	880611;	pae:PA0122;	fig|208964.12.peg.127;	PF06355;		PA0122
PaeAG1_00135	gene	161184	162092	909	-		PaeAG1_00135	CDS	NP_248813.1	PA0123	100	PaeAG1_00135	BFV99_RS35080	100	PA0123	Probable transcriptional regulator	Pseudomonas aeruginosa (strain ATCC 15692 / DSM 22644 / CIP 104116 / JCM 14847 / LMG 12228 / 1C / PRS 101 / PAO1)	transcription, DNA-templated [GO:0006351]		DNA-binding transcription factor activity [GO:0003700]; sequence-specific DNA binding [GO:0043565]; transcription, DNA-templated [GO:0006351]	GO:0003700; GO:0006351; GO:0043565	DNA-binding transcription factor activity [GO:0003700]; sequence-specific DNA binding [GO:0043565]	208964.PA0123;	877571;	pae:PA0123;	fig|208964.12.peg.128;	PF00126;PF03466;		PA0123
PaeAG1_00136	gene	162392	162673	282	-		PaeAG1_00136	CDS	BFV99_RS35075	PA0124	100	PaeAG1_00136	BFV99_RS35075	100	PA0124	Uncharacterized protein	Pseudomonas aeruginosa (strain ATCC 15692 / DSM 22644 / CIP 104116 / JCM 14847 / LMG 12228 / 1C / PRS 101 / PAO1)						208964.PA0124;	879205;	pae:PA0124;	fig|208964.12.peg.129;	PF05016;		PA0124
PaeAG1_00137	gene	162670	162897	228	-		PaeAG1_00137	CDS	BFV99_RS35070	PA0125	98.667	PaeAG1_00137	BFV99_RS35070	100	PA0125	Uncharacterized protein	Pseudomonas aeruginosa (strain ATCC 15692 / DSM 22644 / CIP 104116 / JCM 14847 / LMG 12228 / 1C / PRS 101 / PAO1)	regulation of transcription, DNA-templated [GO:0006355]		regulation of transcription, DNA-templated [GO:0006355]	GO:0006355		208964.PA0125;	880838;	pae:PA0125;	fig|208964.12.peg.130;	PF01402;		PA0125
PaeAG1_00138	gene	163073	163693	621	-		PaeAG1_00138	CDS	PaeAG1_00138	PA0126	100	PaeAG1_00138	BFV99_RS35065	100	PA0126	Uncharacterized protein	Pseudomonas aeruginosa (strain ATCC 15692 / DSM 22644 / CIP 104116 / JCM 14847 / LMG 12228 / 1C / PRS 101 / PAO1)						208964.PA0126;	880627;	pae:PA0126;	fig|208964.12.peg.131;			PA0126
PaeAG1_00139	gene	163794	164294	501	+		PaeAG1_00139	CDS	PaeAG1_00139	PA0127	99.398	PaeAG1_00139	BFV99_RS35060	100	PA0127	Uncharacterized protein	Pseudomonas aeruginosa (strain ATCC 15692 / DSM 22644 / CIP 104116 / JCM 14847 / LMG 12228 / 1C / PRS 101 / PAO1)	response to desiccation [GO:0009269]		response to desiccation [GO:0009269]	GO:0009269		208964.PA0127;	880815;	pae:PA0127;	fig|208964.12.peg.132;	PF03168;		PA0127
PaeAG1_00140	gene	164367	164708	342	+		PaeAG1_00140	CDS	PaeAG1_00140	PA0128	100	PaeAG1_00140	BFV99_RS35055	100	PA0128	Uncharacterized protein	Pseudomonas aeruginosa (strain ATCC 15692 / DSM 22644 / CIP 104116 / JCM 14847 / LMG 12228 / 1C / PRS 101 / PAO1)		cytosol [GO:0005829]	cytosol [GO:0005829]	GO:0005829		208964.PA0128;	880831;	pae:PA0128;	fig|208964.12.peg.133;	PF03831;PF08274;	PTHR30305:SF3;	PA0128
PaeAG1_00141	gene	164790	166217	1428	-	gabP	gabP	CDS	NP_248819.1	PA0129	100	PaeAG1_00141	BFV99_RS35050	100	gabP	Probable GABA permease (4-amino butyrate transport carrier) (Gamma-aminobutyrate permease)	Pseudomonas aeruginosa (strain ATCC 15692 / DSM 22644 / CIP 104116 / JCM 14847 / LMG 12228 / 1C / PRS 101 / PAO1)	beta-alanine biosynthetic process [GO:0019483]	integral component of membrane [GO:0016021]	integral component of membrane [GO:0016021]; gamma-aminobutyric acid transmembrane transporter activity [GO:0015185]; beta-alanine biosynthetic process [GO:0019483]	GO:0015185; GO:0016021; GO:0019483	gamma-aminobutyric acid transmembrane transporter activity [GO:0015185]	208964.PA0129;	880844;	pae:PA0129;	fig|208964.12.peg.134;	PF00324;		bauD gabP PA0129
PaeAG1_00142	gene	166386	167879	1494	-		PaeAG1_00142	CDS	NP_248820.1	PA0130	99.799	PaeAG1_00142	BFV99_RS35045	100	PA0130	Putative 3-oxopropanoate dehydrogenase (EC 1.2.1.-)	Pseudomonas aeruginosa (strain ATCC 15692 / DSM 22644 / CIP 104116 / JCM 14847 / LMG 12228 / 1C / PRS 101 / PAO1)	beta-alanine biosynthetic process [GO:0019483]; thymine catabolic process [GO:0006210]; valine catabolic process [GO:0006574]; valine metabolic process [GO:0006573]		malonate-semialdehyde dehydrogenase (acetylating) activity [GO:0018478]; methylmalonate-semialdehyde dehydrogenase (acylating) activity [GO:0004491]; beta-alanine biosynthetic process [GO:0019483]; thymine catabolic process [GO:0006210]; valine catabolic process [GO:0006574]; valine metabolic process [GO:0006573]	GO:0004491; GO:0006210; GO:0006573; GO:0006574; GO:0018478; GO:0019483	malonate-semialdehyde dehydrogenase (acetylating) activity [GO:0018478]; methylmalonate-semialdehyde dehydrogenase (acylating) activity [GO:0004491]	208964.PA0130;	880875;	pae:PA0130;	fig|208964.12.peg.135;	PF00171;	PTHR43866;	bauC PA0130
PaeAG1_00143	gene	167963	168250	288	-		PaeAG1_00143	CDS	NP_248821.1	PA0131	100	PaeAG1_00143	BFV99_RS35040	100	PA0131	Beta-alanine degradation protein BauB	Pseudomonas aeruginosa (strain ATCC 15692 / DSM 22644 / CIP 104116 / JCM 14847 / LMG 12228 / 1C / PRS 101 / PAO1)	beta-alanine biosynthetic process [GO:0019483]		beta-alanine biosynthetic process [GO:0019483]	GO:0019483		208964.PA0131;	878383;	pae:PA0131;	fig|208964.12.peg.136;	PF07883;		bauB PA0131
PaeAG1_00144	gene	168250	169596	1347	-		PaeAG1_00144	CDS	NP_248822.1	PA0132	100	PaeAG1_00144	BFV99_RS35035	100	PA0132	Beta-alanine--pyruvate aminotransferase (Beta-A--Py AT) (EC 2.6.1.18) (Beta-alanine--pyruvate transaminase) (Omega-amino acid aminotransferase) (Omega-amino acid AT) (Omega-amino acid--pyruvate aminotransferase) (Omega-APT)	Pseudomonas aeruginosa (strain ATCC 15692 / DSM 22644 / CIP 104116 / JCM 14847 / LMG 12228 / 1C / PRS 101 / PAO1)	beta-alanine biosynthetic process [GO:0019483]; biotin biosynthetic process [GO:0009102]		adenosylmethionine-8-amino-7-oxononanoate transaminase activity [GO:0004015]; beta-alanine-pyruvate transaminase activity [GO:0016223]; pyridoxal phosphate binding [GO:0030170]; beta-alanine biosynthetic process [GO:0019483]; biotin biosynthetic process [GO:0009102]	GO:0004015; GO:0009102; GO:0016223; GO:0019483; GO:0030170	adenosylmethionine-8-amino-7-oxononanoate transaminase activity [GO:0004015]; beta-alanine-pyruvate transaminase activity [GO:0016223]; pyridoxal phosphate binding [GO:0030170]	208964.PA0132;	879350;	pae:PA0132;	fig|208964.12.peg.137;	PF00202;		bauA PA0132
PaeAG1_00145	gene	169731	170648	918	+		PaeAG1_00145	CDS	NP_248823.1	PA0133	99.672	PaeAG1_00145	BFV99_RS35030	100	PA0133	HTH-type transcriptional activator BauR	Pseudomonas aeruginosa (strain ATCC 15692 / DSM 22644 / CIP 104116 / JCM 14847 / LMG 12228 / 1C / PRS 101 / PAO1)	positive regulation of catabolic process [GO:0009896]		DNA binding [GO:0003677]; DNA-binding transcription factor activity [GO:0003700]; positive regulation of catabolic process [GO:0009896]	GO:0003677; GO:0003700; GO:0009896	DNA binding [GO:0003677]; DNA-binding transcription factor activity [GO:0003700]	208964.PA0133;	879432;	pae:PA0133;	fig|208964.12.peg.138;	PF00126;PF03466;		bauR PA0133
PaeAG1_00146	gene	170762	172060	1299	-		PaeAG1_00146	CDS	NP_248824.1	PA0134	99.769	PaeAG1_00146	BFV99_RS35025	100	PA0134	Probable guanine deaminase	Pseudomonas aeruginosa (strain ATCC 15692 / DSM 22644 / CIP 104116 / JCM 14847 / LMG 12228 / 1C / PRS 101 / PAO1)	guanine catabolic process [GO:0006147]; guanine metabolic process [GO:0046098]		guanine deaminase activity [GO:0008892]; zinc ion binding [GO:0008270]; guanine catabolic process [GO:0006147]; guanine metabolic process [GO:0046098]	GO:0006147; GO:0008270; GO:0008892; GO:0046098	guanine deaminase activity [GO:0008892]; zinc ion binding [GO:0008270]	208964.PA0134;	879331;	pae:PA0134;	fig|208964.12.peg.139;	PF01979;	PTHR11271:SF6;	PA0134
PaeAG1_00147	gene	172299	173183	885	+		PaeAG1_00147	CDS	PaeAG1_00147	PA4174	47.826	PaeAG1_00147	BFV99_RS31390	47.826	PA4174	Probable transcriptional regulator	Pseudomonas aeruginosa (strain ATCC 15692 / DSM 22644 / CIP 104116 / JCM 14847 / LMG 12228 / 1C / PRS 101 / PAO1)	transcription, DNA-templated [GO:0006351]		DNA-binding transcription factor activity [GO:0003700]; sequence-specific DNA binding [GO:0043565]; transcription, DNA-templated [GO:0006351]	GO:0003700; GO:0006351; GO:0043565	DNA-binding transcription factor activity [GO:0003700]; sequence-specific DNA binding [GO:0043565]	208964.PA4174;	880287;	pae:PA4174;	fig|208964.12.peg.4372;	PF00126;PF03466;		PA4174
PaeAG1_00148	gene	173243	174814	1572	+		PaeAG1_00148	CDS	NP_248826.1	PA0136	99.044	PaeAG1_00148	BFV99_RS35015	100	PA0136	Probable ATP-binding component of ABC transporter	Pseudomonas aeruginosa (strain ATCC 15692 / DSM 22644 / CIP 104116 / JCM 14847 / LMG 12228 / 1C / PRS 101 / PAO1)			ATP binding [GO:0005524]; ATPase activity [GO:0016887]	GO:0005524; GO:0016887	ATPase activity [GO:0016887]; ATP binding [GO:0005524]	208964.PA0136;	879471;	pae:PA0136;	fig|208964.12.peg.141;	PF00005;		PA0136
PaeAG1_00149	gene	174814	175911	1098	+		PaeAG1_00149	CDS	NP_248827.1	PA0137	99.726	PaeAG1_00149	BFV99_RS35010	100	PA0137	Probable permease of ABC transporter	Pseudomonas aeruginosa (strain ATCC 15692 / DSM 22644 / CIP 104116 / JCM 14847 / LMG 12228 / 1C / PRS 101 / PAO1)		integral component of membrane [GO:0016021]; plasma membrane [GO:0005886]	integral component of membrane [GO:0016021]; plasma membrane [GO:0005886]; transmembrane transporter activity [GO:0022857]	GO:0005886; GO:0016021; GO:0022857	transmembrane transporter activity [GO:0022857]	208964.PA0137;	879286;	pae:PA0137;	fig|208964.12.peg.142;	PF02653;		PA0137
PaeAG1_00150	gene	175933	176859	927	+		PaeAG1_00150	CDS	NP_248828.1	PA0138	99.026	PaeAG1_00150	BFV99_RS35005	100	PA0138	Probable permease of ABC transporter	Pseudomonas aeruginosa (strain ATCC 15692 / DSM 22644 / CIP 104116 / JCM 14847 / LMG 12228 / 1C / PRS 101 / PAO1)		integral component of membrane [GO:0016021]; plasma membrane [GO:0005886]	integral component of membrane [GO:0016021]; plasma membrane [GO:0005886]; transmembrane transporter activity [GO:0022857]	GO:0005886; GO:0016021; GO:0022857	transmembrane transporter activity [GO:0022857]	208964.PA0138;	879399;	pae:PA0138;	fig|208964.12.peg.143;	PF02653;		PA0138
PaeAG1_00151	gene	177024	177587	564	+	ahpC	ahpC	CDS	NP_248829.1	PA0139	100	PaeAG1_00151	BFV99_RS34995	100	ahpC	Alkyl hydroperoxide reductase subunit C	Pseudomonas aeruginosa (strain ATCC 15692 / DSM 22644 / CIP 104116 / JCM 14847 / LMG 12228 / 1C / PRS 101 / PAO1)	cell redox homeostasis [GO:0045454]; hydrogen peroxide catabolic process [GO:0042744]; response to oxidative stress [GO:0006979]; siderophore-dependent iron import into cell [GO:0033214]	cytosol [GO:0005829]	cytosol [GO:0005829]; thioredoxin peroxidase activity [GO:0008379]; cell redox homeostasis [GO:0045454]; hydrogen peroxide catabolic process [GO:0042744]; response to oxidative stress [GO:0006979]; siderophore-dependent iron import into cell [GO:0033214]	GO:0005829; GO:0006979; GO:0008379; GO:0033214; GO:0042744; GO:0045454	thioredoxin peroxidase activity [GO:0008379]	208964.PA0139;	879431;	pae:PA0139;	fig|208964.12.peg.145;	PF10417;PF00578;	PTHR10681:SF121;	ahpC PA0139
PaeAG1_00152	gene	177732	179297	1566	+	ahpF	ahpF	CDS	NP_248830.1	PA0140	100	PaeAG1_00152	BFV99_RS34990	100	ahpF	Alkyl hydroperoxide reductase subunit F (EC 1.8.1.-)	Pseudomonas aeruginosa (strain ATCC 15692 / DSM 22644 / CIP 104116 / JCM 14847 / LMG 12228 / 1C / PRS 101 / PAO1)	cell redox homeostasis [GO:0045454]; response to reactive oxygen species [GO:0000302]	cell [GO:0005623]	cell [GO:0005623]; alkyl hydroperoxide reductase activity [GO:0008785]; electron transfer activity [GO:0009055]; flavin adenine dinucleotide binding [GO:0050660]; NAD binding [GO:0051287]; protein disulfide oxidoreductase activity [GO:0015035]; cell redox homeostasis [GO:0045454]; response to reactive oxygen species [GO:0000302]	GO:0000302; GO:0005623; GO:0008785; GO:0009055; GO:0015035; GO:0045454; GO:0050660; GO:0051287	alkyl hydroperoxide reductase activity [GO:0008785]; electron transfer activity [GO:0009055]; flavin adenine dinucleotide binding [GO:0050660]; NAD binding [GO:0051287]; protein disulfide oxidoreductase activity [GO:0015035]	208964.PA0140;	879326;	pae:PA0140;	fig|208964.12.peg.146;	PF07992;PF13192;		ahpF PA0140
PaeAG1_00153	gene	179377	180450	1074	-		PaeAG1_00153	CDS	BFV99_RS34985	PA0141	99.664	PaeAG1_00153	BFV99_RS34985	99.664	PA0141	Polyphosphate:ADP/GDP phosphotransferase (EC 2.7.4.1) (Polyphosphate kinase PPK2 1)	Pseudomonas aeruginosa (strain ATCC 15692 / DSM 22644 / CIP 104116 / JCM 14847 / LMG 12228 / 1C / PRS 101 / PAO1)	ATP biosynthetic process [GO:0006754]		polyphosphate kinase activity [GO:0008976]; ATP biosynthetic process [GO:0006754]	GO:0006754; GO:0008976	polyphosphate kinase activity [GO:0008976]	208964.PA0141;	879494;	pae:PA0141;	fig|208964.12.peg.147;	PF03976;		ppk2 PA0141
PaeAG1_00154	gene	180731	182080	1350	+		PaeAG1_00154	CDS	NP_248832.1	PA0142	99.555	PaeAG1_00154	BFV99_RS34980	100	PA0142	8-oxoguanine deaminase (EC 3.5.4.32)	Pseudomonas aeruginosa (strain ATCC 15692 / DSM 22644 / CIP 104116 / JCM 14847 / LMG 12228 / 1C / PRS 101 / PAO1)			8-oxoguanine deaminase activity [GO:0102127]; metal ion binding [GO:0046872]	GO:0046872; GO:0102127	8-oxoguanine deaminase activity [GO:0102127]; metal ion binding [GO:0046872]	208964.PA0142;	879447;	pae:PA0142;	fig|208964.12.peg.148;	PF01979;		PA0142
PaeAG1_00155	gene	182188	183240	1053	+	nuh	nuh	CDS	NP_248833.2	PA0143	99.143	PaeAG1_00155	BFV99_RS34975	100	nuh	Nonspecific ribonucleoside hydrolase	Pseudomonas aeruginosa (strain ATCC 15692 / DSM 22644 / CIP 104116 / JCM 14847 / LMG 12228 / 1C / PRS 101 / PAO1)	purine nucleoside catabolic process [GO:0006152]; purine nucleotide metabolic process [GO:0006163]	cytosol [GO:0005829]	cytosol [GO:0005829]; purine nucleosidase activity [GO:0008477]; purine nucleoside catabolic process [GO:0006152]; purine nucleotide metabolic process [GO:0006163]	GO:0005829; GO:0006152; GO:0006163; GO:0008477	purine nucleosidase activity [GO:0008477]	208964.PA0143;	879451;	pae:PA0143;	fig|208964.12.peg.149;	PF01156;	PTHR12304;	nuh PA0143
PaeAG1_00156	gene	183268	183894	627	-		PaeAG1_00156	CDS	BFV99_RS34970	PA0144	97.115	PaeAG1_00156	BFV99_RS34970	100	PA0144	Uncharacterized protein	Pseudomonas aeruginosa (strain ATCC 15692 / DSM 22644 / CIP 104116 / JCM 14847 / LMG 12228 / 1C / PRS 101 / PAO1)						208964.PA0144;	879242;	pae:PA0144;	fig|208964.12.peg.150;	PF05014;		PA0144
PaeAG1_00157	gene	184016	184531	516	-		PaeAG1_00157	CDS	BFV99_RS34965	PA0145	99.405	PaeAG1_00157	BFV99_RS34965	100	PA0145	Uncharacterized protein	Pseudomonas aeruginosa (strain ATCC 15692 / DSM 22644 / CIP 104116 / JCM 14847 / LMG 12228 / 1C / PRS 101 / PAO1)						208964.PA0145;	879449;	pae:PA0145;	fig|208964.12.peg.151;	PF05014;		PA0145
PaeAG1_00158	gene	184770	185867	1098	+		PaeAG1_00158	CDS	BFV99_RS34960	PA0146	99.726	PaeAG1_00158	BFV99_RS34960	100	PA0146	Uncharacterized protein	Pseudomonas aeruginosa (strain ATCC 15692 / DSM 22644 / CIP 104116 / JCM 14847 / LMG 12228 / 1C / PRS 101 / PAO1)		plasma membrane [GO:0005886]	plasma membrane [GO:0005886]	GO:0005886		208964.PA0146;	879465;	pae:PA0146;	fig|208964.12.peg.152;	PF02608;		PA0146
PaeAG1_00159	gene	185940	186902	963	+		PaeAG1_00159	CDS	NP_248837.1	PA0147	99.688	PaeAG1_00159	BFV99_RS34955	100	PA0147	Probable oxidoreductase	Pseudomonas aeruginosa (strain ATCC 15692 / DSM 22644 / CIP 104116 / JCM 14847 / LMG 12228 / 1C / PRS 101 / PAO1)			dioxygenase activity [GO:0051213]; metal ion binding [GO:0046872]	GO:0046872; GO:0051213	dioxygenase activity [GO:0051213]; metal ion binding [GO:0046872]	208964.PA0147;	879502;	pae:PA0147;	fig|208964.12.peg.153;	PF03171;PF14226;		PA0147
PaeAG1_00160	gene	187007	187957	951	+		PaeAG1_00160	CDS	NP_248838.1	PA0148	100	PaeAG1_00160	BFV99_RS34950	100	PA0148	Adenine deaminase (ADE) (EC 3.5.4.2) (Adenine aminohydrolase) (AAH)	Pseudomonas aeruginosa (strain ATCC 15692 / DSM 22644 / CIP 104116 / JCM 14847 / LMG 12228 / 1C / PRS 101 / PAO1)	adenine catabolic process [GO:0006146]; hypoxanthine salvage [GO:0043103]; nucleotide metabolic process [GO:0009117]		adenine deaminase activity [GO:0000034]; zinc ion binding [GO:0008270]; adenine catabolic process [GO:0006146]; hypoxanthine salvage [GO:0043103]; nucleotide metabolic process [GO:0009117]	GO:0000034; GO:0006146; GO:0008270; GO:0009117; GO:0043103	adenine deaminase activity [GO:0000034]; zinc ion binding [GO:0008270]	208964.PA0148;	879249;	pae:PA0148;	fig|208964.12.peg.154;	PF00962;		PA0148
PaeAG1_00161	gene	188112	188699	588	+		PaeAG1_00161	CDS	NP_248839.1	PA0149	99.448	PaeAG1_00161	BFV99_RS34945	99.448	PA0149	Probable sigma-70 factor, ECF subfamily	Pseudomonas aeruginosa (strain ATCC 15692 / DSM 22644 / CIP 104116 / JCM 14847 / LMG 12228 / 1C / PRS 101 / PAO1)	DNA-templated transcription, initiation [GO:0006352]; regulation of metal ion transport [GO:0010959]	cytosol [GO:0005829]	cytosol [GO:0005829]; DNA binding [GO:0003677]; DNA-binding transcription factor activity [GO:0003700]; sigma factor activity [GO:0016987]; DNA-templated transcription, initiation [GO:0006352]; regulation of metal ion transport [GO:0010959]	GO:0003677; GO:0003700; GO:0005829; GO:0006352; GO:0010959; GO:0016987	DNA binding [GO:0003677]; DNA-binding transcription factor activity [GO:0003700]; sigma factor activity [GO:0016987]	208964.PA0149;	879673;	pae:PA0149;	fig|208964.12.peg.155;	PF04542;PF08281;	PTHR43133;	PA0149
PaeAG1_00162	gene	188696	189691	996	+		PaeAG1_00162	CDS	NP_248840.1	PA0150	99.396	PaeAG1_00162	BFV99_RS34940	100	PA0150	Probable transmembrane sensor	Pseudomonas aeruginosa (strain ATCC 15692 / DSM 22644 / CIP 104116 / JCM 14847 / LMG 12228 / 1C / PRS 101 / PAO1)	cellular response to iron ion [GO:0071281]	integral component of membrane [GO:0016021]	integral component of membrane [GO:0016021]; sigma factor antagonist activity [GO:0016989]; cellular response to iron ion [GO:0071281]	GO:0016021; GO:0016989; GO:0071281	sigma factor antagonist activity [GO:0016989]	208964.PA0150;	878563;	pae:PA0150;	fig|208964.12.peg.156;	PF16220;PF04773;	PTHR30273;	PA0150
PaeAG1_00163	gene	189839	192226	2388	+		PaeAG1_00163	CDS	NP_248841.1	PA0151	99.119	PaeAG1_00163	BFV99_RS34935	100	PA0151	Probable TonB-dependent receptor	Pseudomonas aeruginosa (strain ATCC 15692 / DSM 22644 / CIP 104116 / JCM 14847 / LMG 12228 / 1C / PRS 101 / PAO1)	cell surface receptor signaling pathway [GO:0007166]	cell outer membrane [GO:0009279]; outer membrane [GO:0019867]	cell outer membrane [GO:0009279]; outer membrane [GO:0019867]; iron ion binding [GO:0005506]; siderophore uptake transmembrane transporter activity [GO:0015344]; signaling receptor activity [GO:0038023]; cell surface receptor signaling pathway [GO:0007166]	GO:0005506; GO:0007166; GO:0009279; GO:0015344; GO:0019867; GO:0038023	iron ion binding [GO:0005506]; siderophore uptake transmembrane transporter activity [GO:0015344]; signaling receptor activity [GO:0038023]	208964.PA0151;	877893;	pae:PA0151;	fig|208964.12.peg.157;	PF07715;PF00593;	PTHR32552;	PA0151
PaeAG1_00164	gene	192512	193429	918	+		PaeAG1_00164	CDS	BFV99_RS34930	PA0152	99.636	PaeAG1_00164	BFV99_RS34930	100	PA0152	Transcriptional regulator PcaQ	Pseudomonas aeruginosa (strain ATCC 15692 / DSM 22644 / CIP 104116 / JCM 14847 / LMG 12228 / 1C / PRS 101 / PAO1)	3,4-dihydroxybenzoate catabolic process [GO:0019619]; positive regulation of transcription, DNA-templated [GO:0045893]		DNA binding [GO:0003677]; DNA-binding transcription factor activity [GO:0003700]; 3,4-dihydroxybenzoate catabolic process [GO:0019619]; positive regulation of transcription, DNA-templated [GO:0045893]	GO:0003677; GO:0003700; GO:0019619; GO:0045893	DNA binding [GO:0003677]; DNA-binding transcription factor activity [GO:0003700]	208964.PA0152;	878518;	pae:PA0152;	fig|208964.12.peg.158;	PF00126;PF03466;		pcaQ PA0152
PaeAG1_00165	gene	193564	194283	720	+	pcaH	pcaH	CDS	NP_248843.1	PA0153	100	PaeAG1_00165	BFV99_RS34925	100	pcaH	Protocatechuate 3,4-dioxygenase, beta subunit	Pseudomonas aeruginosa (strain ATCC 15692 / DSM 22644 / CIP 104116 / JCM 14847 / LMG 12228 / 1C / PRS 101 / PAO1)	3,4-dihydroxybenzoate catabolic process [GO:0019619]		ferric iron binding [GO:0008199]; protocatechuate 3,4-dioxygenase activity [GO:0018578]; 3,4-dihydroxybenzoate catabolic process [GO:0019619]	GO:0008199; GO:0018578; GO:0019619	ferric iron binding [GO:0008199]; protocatechuate 3,4-dioxygenase activity [GO:0018578]	208964.PA0153;	878130;	pae:PA0153;	fig|208964.12.peg.159;	PF00775;PF12391;		pcaH PA0153
PaeAG1_00166	gene	194294	194899	606	+	pcaG	pcaG	CDS	NP_248844.1	PA0154	99.005	PaeAG1_00166	BFV99_RS34920	100	pcaG	Protocatechuate 3,4-dioxygenase, alpha subunit	Pseudomonas aeruginosa (strain ATCC 15692 / DSM 22644 / CIP 104116 / JCM 14847 / LMG 12228 / 1C / PRS 101 / PAO1)	aromatic compound catabolic process [GO:0019439]		ferric iron binding [GO:0008199]; protocatechuate 3,4-dioxygenase activity [GO:0018578]; aromatic compound catabolic process [GO:0019439]	GO:0008199; GO:0018578; GO:0019439	ferric iron binding [GO:0008199]; protocatechuate 3,4-dioxygenase activity [GO:0018578]	208964.PA0154;	882145;	pae:PA0154;	fig|208964.12.peg.160;	PF00775;		pcaG PA0154
PaeAG1_00167	gene	195106	195945	840	+	pcaR	pcaR	CDS	NP_248845.1	PA0155	100	PaeAG1_00167	BFV99_RS34910	100	pcaR	Transcriptional regulator PcaR	Pseudomonas aeruginosa (strain ATCC 15692 / DSM 22644 / CIP 104116 / JCM 14847 / LMG 12228 / 1C / PRS 101 / PAO1)	3,4-dihydroxybenzoate metabolic process [GO:0046278]; negative regulation of transcription, DNA-templated [GO:0045892]; positive regulation of transcription, DNA-templated [GO:0045893]		DNA binding [GO:0003677]; DNA-binding transcription factor activity [GO:0003700]; 3,4-dihydroxybenzoate metabolic process [GO:0046278]; negative regulation of transcription, DNA-templated [GO:0045892]; positive regulation of transcription, DNA-templated [GO:0045893]	GO:0003677; GO:0003700; GO:0045892; GO:0045893; GO:0046278	DNA binding [GO:0003677]; DNA-binding transcription factor activity [GO:0003700]	208964.PA0155;	882136;	pae:PA0155;	fig|208964.12.peg.161;	PF09339;PF01614;		pcaR PA0155
PaeAG1_00168	gene	196146	197249	1104	+		PaeAG1_00168	CDS	NP_248846.1	PA0156	99.728	PaeAG1_00168	BFV99_RS34905	100	PA0156	Probable Resistance-Nodulation-Cell Division (RND) efflux membrane fusion protein	Pseudomonas aeruginosa (strain ATCC 15692 / DSM 22644 / CIP 104116 / JCM 14847 / LMG 12228 / 1C / PRS 101 / PAO1)	cell division [GO:0051301]	efflux pump complex [GO:1990281]	efflux pump complex [GO:1990281]; efflux transmembrane transporter activity [GO:0015562]; cell division [GO:0051301]	GO:0015562; GO:0051301; GO:1990281	efflux transmembrane transporter activity [GO:0015562]	208964.PA0156;	882149;	pae:PA0156;	fig|208964.12.peg.163;	PF16576;		PA0156
PaeAG1_00169	gene	197246	198316	1071	+		PaeAG1_00169	CDS	NP_248847.1	PA0157	99.719	PaeAG1_00169	BFV99_RS34900	100	PA0157	Probable Resistance-Nodulation-Cell Division (RND) efflux membrane fusion protein	Pseudomonas aeruginosa (strain ATCC 15692 / DSM 22644 / CIP 104116 / JCM 14847 / LMG 12228 / 1C / PRS 101 / PAO1)	cell division [GO:0051301]	efflux pump complex [GO:1990281]	efflux pump complex [GO:1990281]; efflux transmembrane transporter activity [GO:0015562]; cell division [GO:0051301]	GO:0015562; GO:0051301; GO:1990281	efflux transmembrane transporter activity [GO:0015562]	208964.PA0157;	882134;	pae:PA0157;	fig|208964.12.peg.164;	PF16576;		PA0157
PaeAG1_00170	gene	198313	201360	3048	+		PaeAG1_00170	CDS	NP_248848.1	PA0158	99.901	PaeAG1_00170	BFV99_RS34895	100	PA0158	Probable Resistance-Nodulation-Cell Division (RND) efflux transporter	Pseudomonas aeruginosa (strain ATCC 15692 / DSM 22644 / CIP 104116 / JCM 14847 / LMG 12228 / 1C / PRS 101 / PAO1)	cell division [GO:0051301]	integral component of membrane [GO:0016021]	integral component of membrane [GO:0016021]; transmembrane transporter activity [GO:0022857]; cell division [GO:0051301]	GO:0016021; GO:0022857; GO:0051301	transmembrane transporter activity [GO:0022857]	208964.PA0158;	882140;	pae:PA0158;	fig|208964.12.peg.165;	PF00873;	PTHR32063;	PA0158
PaeAG1_00171	gene	201559	202497	939	+		PaeAG1_00171	CDS	NP_248849.1	PA0159	99.679	PaeAG1_00171	BFV99_RS34890	100	PA0159	Probable transcriptional regulator	Pseudomonas aeruginosa (strain ATCC 15692 / DSM 22644 / CIP 104116 / JCM 14847 / LMG 12228 / 1C / PRS 101 / PAO1)			DNA binding [GO:0003677]; DNA-binding transcription factor activity [GO:0003700]	GO:0003677; GO:0003700	DNA binding [GO:0003677]; DNA-binding transcription factor activity [GO:0003700]	208964.PA0159;	882081;	pae:PA0159;	fig|208964.12.peg.166;	PF00126;PF03466;		PA0159
PaeAG1_00172	gene	202613	202798	186	+		PaeAG1_00172	CDS	PaeAG1_00172	PA0160	100	PaeAG1_00172	BFV99_RS34885	100	PA0160	Uncharacterized protein	Pseudomonas aeruginosa (strain ATCC 15692 / DSM 22644 / CIP 104116 / JCM 14847 / LMG 12228 / 1C / PRS 101 / PAO1)						208964.PA0160;	882103;	pae:PA0160;	fig|208964.12.peg.167;			PA0160
PaeAG1_00173	gene	203386	204720	1335	+	opdC	opdC	CDS	NP_248852.1	PA0162	99.775	PaeAG1_00173	BFV99_RS34875	100	opdC	Histidine porin OpdC	Pseudomonas aeruginosa (strain ATCC 15692 / DSM 22644 / CIP 104116 / JCM 14847 / LMG 12228 / 1C / PRS 101 / PAO1)		integral component of cell outer membrane [GO:0045203]	integral component of cell outer membrane [GO:0045203]; porin activity [GO:0015288]; substrate-specific channel activity [GO:0022838]	GO:0015288; GO:0022838; GO:0045203	porin activity [GO:0015288]; substrate-specific channel activity [GO:0022838]	208964.PA0162;	879518;	pae:PA0162;	fig|208964.12.peg.168;	PF03573;	PTHR34596;	opdC PA0162
PaeAG1_00174	gene	204749	205546	798	-		PaeAG1_00174	CDS	NP_248853.1	PA0163	100	PaeAG1_00174	BFV99_RS34870	100	PA0163	Probable transcriptional regulator	Pseudomonas aeruginosa (strain ATCC 15692 / DSM 22644 / CIP 104116 / JCM 14847 / LMG 12228 / 1C / PRS 101 / PAO1)	regulation of transcription, DNA-templated [GO:0006355]		DNA binding [GO:0003677]; DNA-binding transcription factor activity [GO:0003700]; sequence-specific DNA binding [GO:0043565]; regulation of transcription, DNA-templated [GO:0006355]	GO:0003677; GO:0003700; GO:0006355; GO:0043565	DNA binding [GO:0003677]; DNA-binding transcription factor activity [GO:0003700]; sequence-specific DNA binding [GO:0043565]	208964.PA0163;	882025;	pae:PA0163;	fig|208964.12.peg.169;	PF02311;PF12833;		PA0163
PaeAG1_00175	gene	205624	207240	1617	+		PaeAG1_00175	CDS	NP_248854.1	PA0164	99.628	PaeAG1_00175	BFV99_RS34865	100	PA0164	Probable gamma-glutamyltranspeptidase	Pseudomonas aeruginosa (strain ATCC 15692 / DSM 22644 / CIP 104116 / JCM 14847 / LMG 12228 / 1C / PRS 101 / PAO1)						208964.PA0164;	879444;	pae:PA0164;	fig|208964.12.peg.170;			PA0164
PaeAG1_00176	gene	207912	208748	837	+		PaeAG1_00176	CDS	PaeAG1_00176	PA0165	100	PaeAG1_00176	BFV99_RS34860	100	PA0165	Uncharacterized protein	Pseudomonas aeruginosa (strain ATCC 15692 / DSM 22644 / CIP 104116 / JCM 14847 / LMG 12228 / 1C / PRS 101 / PAO1)		cell outer membrane [GO:0009279]	cell outer membrane [GO:0009279]	GO:0009279		208964.PA0165;	879418;	pae:PA0165;	fig|208964.12.peg.171;	PF03502;		PA0165
PaeAG1_00177	gene	208993	210399	1407	+		PaeAG1_00177	CDS	NP_248856.1	PA0166	99.786	PaeAG1_00177	BFV99_RS34855	100	PA0166	Probable transporter	Pseudomonas aeruginosa (strain ATCC 15692 / DSM 22644 / CIP 104116 / JCM 14847 / LMG 12228 / 1C / PRS 101 / PAO1)	xanthine transport [GO:0042906]	integral component of plasma membrane [GO:0005887]	integral component of plasma membrane [GO:0005887]; xanthine transmembrane transporter activity [GO:0042907]; xanthine transport [GO:0042906]	GO:0005887; GO:0042906; GO:0042907	xanthine transmembrane transporter activity [GO:0042907]	208964.PA0166;	879314;	pae:PA0166;	fig|208964.12.peg.172;	PF00860;		PA0166
PaeAG1_00178	gene	210492	211157	666	+		PaeAG1_00178	CDS	NP_248857.1	PA0167	100	PaeAG1_00178	BFV99_RS34850	100	PA0167	Probable transcriptional regulator	Pseudomonas aeruginosa (strain ATCC 15692 / DSM 22644 / CIP 104116 / JCM 14847 / LMG 12228 / 1C / PRS 101 / PAO1)	negative regulation of transcription, DNA-templated [GO:0045892]		DNA binding [GO:0003677]; negative regulation of transcription, DNA-templated [GO:0045892]	GO:0003677; GO:0045892	DNA binding [GO:0003677]	208964.PA0167;	879316;	pae:PA0167;	fig|208964.12.peg.173;	PF08362;PF00440;	PTHR30328;	PA0167
PaeAG1_00179	gene	211163	211753	591	+		PaeAG1_00179	CDS	BFV99_RS34845	PA0168	99.49	PaeAG1_00179	BFV99_RS34845	100	PA0168	Uncharacterized protein	Pseudomonas aeruginosa (strain ATCC 15692 / DSM 22644 / CIP 104116 / JCM 14847 / LMG 12228 / 1C / PRS 101 / PAO1)						208964.PA0168;	879343;	pae:PA0168;	fig|208964.12.peg.174;	PF09186;PF01205;	PTHR16301;	PA0168
PaeAG1_00180	gene	211760	212587	828	-		PaeAG1_00180	CDS	BFV99_RS34840	PA0169	99.574	PaeAG1_00180	BFV99_RS34840	99.574	PA0169	Uncharacterized protein	Pseudomonas aeruginosa (strain ATCC 15692 / DSM 22644 / CIP 104116 / JCM 14847 / LMG 12228 / 1C / PRS 101 / PAO1)	cell adhesion involved in single-species biofilm formation [GO:0043709]; negative regulation of bacterial-type flagellum-dependent cell motility [GO:1902201]	plasma membrane [GO:0005886]	plasma membrane [GO:0005886]; diguanylate cyclase activity [GO:0052621]; cell adhesion involved in single-species biofilm formation [GO:0043709]; negative regulation of bacterial-type flagellum-dependent cell motility [GO:1902201]	GO:0005886; GO:0043709; GO:0052621; GO:1902201	diguanylate cyclase activity [GO:0052621]	208964.PA0169;	879346;	pae:PA0169;	fig|208964.12.peg.175;	PF00990;		PA0169
PaeAG1_00181	gene	212594	212974	381	-		PaeAG1_00181	CDS	BFV99_RS34835	PA0170	99.206	PaeAG1_00181	BFV99_RS34835	100	PA0170	Uncharacterized protein	Pseudomonas aeruginosa (strain ATCC 15692 / DSM 22644 / CIP 104116 / JCM 14847 / LMG 12228 / 1C / PRS 101 / PAO1)						208964.PA0170;	878493;	pae:PA0170;	fig|208964.12.peg.176;	PF09345;		PA0170
PaeAG1_00182	gene	213001	213543	543	-		PaeAG1_00182	CDS	PaeAG1_00182	PA0171	100	PaeAG1_00182	BFV99_RS34830	100	PA0171	Uncharacterized protein	Pseudomonas aeruginosa (strain ATCC 15692 / DSM 22644 / CIP 104116 / JCM 14847 / LMG 12228 / 1C / PRS 101 / PAO1)						208964.PA0171;	882156;	pae:PA0171;	fig|208964.12.peg.177;			PA0171
PaeAG1_00183	gene	213552	215543	1992	-		PaeAG1_00183	CDS	BFV99_RS34825	PA0172	99.698	PaeAG1_00183	BFV99_RS34825	100	PA0172	Uncharacterized protein	Pseudomonas aeruginosa (strain ATCC 15692 / DSM 22644 / CIP 104116 / JCM 14847 / LMG 12228 / 1C / PRS 101 / PAO1)	signal transduction [GO:0007165]	integral component of membrane [GO:0016021]	integral component of membrane [GO:0016021]; catalytic activity [GO:0003824]; signal transduction [GO:0007165]	GO:0003824; GO:0007165; GO:0016021	catalytic activity [GO:0003824]	208964.PA0172;	879545;	pae:PA0172;	fig|208964.12.peg.178;	PF00672;PF07228;		PA0172
PaeAG1_00184	gene	215806	216855	1050	-		PaeAG1_00184	CDS	NP_248863.1	PA0173	100	PaeAG1_00184	BFV99_RS12395	40.162	PA0173	Protein-glutamate methylesterase/protein-glutamine glutaminase 2 (EC 3.1.1.61) (EC 3.5.1.44)	Pseudomonas aeruginosa (strain ATCC 15692 / DSM 22644 / CIP 104116 / JCM 14847 / LMG 12228 / 1C / PRS 101 / PAO1)	chemotaxis [GO:0006935]; protein deamination [GO:0018277]; protein demethylation [GO:0006482]	cytoplasm [GO:0005737]	cytoplasm [GO:0005737]; phosphorelay response regulator activity [GO:0000156]; protein-glutamate methylesterase activity [GO:0008984]; protein-glutamine glutaminase activity [GO:0050568]; chemotaxis [GO:0006935]; protein deamination [GO:0018277]; protein demethylation [GO:0006482]	GO:0000156; GO:0005737; GO:0006482; GO:0006935; GO:0008984; GO:0018277; GO:0050568	phosphorelay response regulator activity [GO:0000156]; protein-glutamate methylesterase activity [GO:0008984]; protein-glutamine glutaminase activity [GO:0050568]	208964.PA0173;	882256;	pae:PA0173;	fig|208964.12.peg.179;	PF01339;PF00072;		cheB2 PA0173
PaeAG1_00185	gene	216875	217477	603	-	cheD	cheD	CDS	PaeAG1_00185	PA0174	100	PaeAG1_00185	BFV99_RS34815	100	cheD	Probable chemoreceptor glutamine deamidase CheD (EC 3.5.1.44)	Pseudomonas aeruginosa (strain ATCC 15692 / DSM 22644 / CIP 104116 / JCM 14847 / LMG 12228 / 1C / PRS 101 / PAO1)	chemotaxis [GO:0006935]		protein-glutamine glutaminase activity [GO:0050568]; chemotaxis [GO:0006935]	GO:0006935; GO:0050568	protein-glutamine glutaminase activity [GO:0050568]	208964.PA0174;	877836;	pae:PA0174;	fig|208964.12.peg.180;	PF03975;	PTHR35147;	cheD PA0174
PaeAG1_00186	gene	217483	218325	843	-		PaeAG1_00186	CDS	NP_248865.1	PA0175	100	PaeAG1_00186	BFV99_RS34810	100	PA0175	Chemotaxis protein methyltransferase 2 (EC 2.1.1.80)	Pseudomonas aeruginosa (strain ATCC 15692 / DSM 22644 / CIP 104116 / JCM 14847 / LMG 12228 / 1C / PRS 101 / PAO1)			protein-glutamate O-methyltransferase activity [GO:0008983]	GO:0008983	protein-glutamate O-methyltransferase activity [GO:0008983]	208964.PA0175;	882282;	pae:PA0175;	fig|208964.12.peg.181;	PF01739;PF03705;		cheR2 PA0175
PaeAG1_00187	gene	218395	220434	2040	-	aer2	aer2	CDS	NP_248866.1	PA0176	100	PaeAG1_00187	BFV99_RS34805	100	aer2	Aerotaxis transducer Aer2	Pseudomonas aeruginosa (strain ATCC 15692 / DSM 22644 / CIP 104116 / JCM 14847 / LMG 12228 / 1C / PRS 101 / PAO1)	aerotaxis [GO:0009454]; chemotaxis [GO:0006935]; positive aerotaxis [GO:0052131]; signal transduction [GO:0007165]	integral component of plasma membrane [GO:0005887]	integral component of plasma membrane [GO:0005887]; identical protein binding [GO:0042802]; metal ion binding [GO:0046872]; transmembrane signaling receptor activity [GO:0004888]; aerotaxis [GO:0009454]; chemotaxis [GO:0006935]; positive aerotaxis [GO:0052131]; signal transduction [GO:0007165]	GO:0004888; GO:0005887; GO:0006935; GO:0007165; GO:0009454; GO:0042802; GO:0046872; GO:0052131	identical protein binding [GO:0042802]; metal ion binding [GO:0046872]; transmembrane signaling receptor activity [GO:0004888]	208964.PA0176;	882219;	pae:PA0176;	fig|208964.12.peg.182;	PF00015;PF13188;		aer2 PA0176
PaeAG1_00188	gene	220470	220955	486	-		PaeAG1_00188	CDS	NP_248867.1	PA0177	100	PaeAG1_00188	BFV99_RS34800	100	PA0177	Probable purine-binding chemotaxis protein	Pseudomonas aeruginosa (strain ATCC 15692 / DSM 22644 / CIP 104116 / JCM 14847 / LMG 12228 / 1C / PRS 101 / PAO1)	chemotaxis [GO:0006935]; signal transduction [GO:0007165]		chemotaxis [GO:0006935]; signal transduction [GO:0007165]	GO:0006935; GO:0007165		208964.PA0177;	879338;	pae:PA0177;	fig|208964.12.peg.183;	PF01584;	PTHR22617;	PA0177
PaeAG1_00189	gene	220942	222861	1920	-		PaeAG1_00189	CDS	NP_248868.1	PA0178	99.844	PaeAG1_00189	BFV99_RS34795	100	PA0178	Probable two-component sensor	Pseudomonas aeruginosa (strain ATCC 15692 / DSM 22644 / CIP 104116 / JCM 14847 / LMG 12228 / 1C / PRS 101 / PAO1)	chemotaxis [GO:0006935]	cytoplasm [GO:0005737]	cytoplasm [GO:0005737]; ATP binding [GO:0005524]; phosphorelay sensor kinase activity [GO:0000155]; chemotaxis [GO:0006935]	GO:0000155; GO:0005524; GO:0005737; GO:0006935	ATP binding [GO:0005524]; phosphorelay sensor kinase activity [GO:0000155]	208964.PA0178;	878420;	pae:PA0178;	fig|208964.12.peg.184;	PF01584;PF02895;PF02518;PF01627;		PA0178
PaeAG1_00190	gene	222889	223254	366	-		PaeAG1_00190	CDS	NP_248869.1	PA0179	100	PaeAG1_00190	BFV99_RS34790	100	PA0179	Probable two-component response regulator	Pseudomonas aeruginosa (strain ATCC 15692 / DSM 22644 / CIP 104116 / JCM 14847 / LMG 12228 / 1C / PRS 101 / PAO1)	phosphorelay signal transduction system [GO:0000160]		phosphorelay signal transduction system [GO:0000160]	GO:0000160		208964.PA0179;	879259;	pae:PA0179;	fig|208964.12.peg.185;	PF00072;		PA0179
PaeAG1_00191	gene	223452	224624	1173	-	cttP	cttP	CDS	NP_248870.1	PA0180	100	PaeAG1_00191	BFV99_RS34785	100	cttP	Chemotactic transducer for trichloroethylene [positive chemotaxis], CttP	Pseudomonas aeruginosa (strain ATCC 15692 / DSM 22644 / CIP 104116 / JCM 14847 / LMG 12228 / 1C / PRS 101 / PAO1)	chemotaxis [GO:0006935]; signal transduction [GO:0007165]	integral component of membrane [GO:0016021]	integral component of membrane [GO:0016021]; transmembrane signaling receptor activity [GO:0004888]; chemotaxis [GO:0006935]; signal transduction [GO:0007165]	GO:0004888; GO:0006935; GO:0007165; GO:0016021	transmembrane signaling receptor activity [GO:0004888]	208964.PA0180;	879336;	pae:PA0180;	fig|208964.12.peg.186;	PF00015;		cttP PA0180
PaeAG1_00192	gene	224817	225749	933	-		PaeAG1_00192	CDS	NP_248871.1	PA0181	99.677	PaeAG1_00192	BFV99_RS34780	100	PA0181	Probable transcriptional regulator	Pseudomonas aeruginosa (strain ATCC 15692 / DSM 22644 / CIP 104116 / JCM 14847 / LMG 12228 / 1C / PRS 101 / PAO1)	transcription, DNA-templated [GO:0006351]		DNA-binding transcription factor activity [GO:0003700]; sequence-specific DNA binding [GO:0043565]; transcription, DNA-templated [GO:0006351]	GO:0003700; GO:0006351; GO:0043565	DNA-binding transcription factor activity [GO:0003700]; sequence-specific DNA binding [GO:0043565]	208964.PA0181;	879304;	pae:PA0181;	fig|208964.12.peg.187;	PF00126;PF03466;		PA0181
PaeAG1_00193	gene	225866	226618	753	+		PaeAG1_00193	CDS	NP_248872.1	PA0182	100	PaeAG1_00193	BFV99_RS34775	100	PA0182	Probable short-chain dehydrogenase	Pseudomonas aeruginosa (strain ATCC 15692 / DSM 22644 / CIP 104116 / JCM 14847 / LMG 12228 / 1C / PRS 101 / PAO1)						208964.PA0182;	878164;	pae:PA0182;	fig|208964.12.peg.188;			PA0182
PaeAG1_00194	gene	226718	228328	1611	-	atsA	atsA	CDS	NP_248873.1	PA0183	100	PaeAG1_00194	BFV99_RS34770	100	atsA	Arylsulfatase (AS) (EC 3.1.6.1) (Aryl-sulfate sulphohydrolase)	Pseudomonas aeruginosa (strain ATCC 15692 / DSM 22644 / CIP 104116 / JCM 14847 / LMG 12228 / 1C / PRS 101 / PAO1)		cytoplasm [GO:0005737]	cytoplasm [GO:0005737]; arylsulfatase activity [GO:0004065]; metal ion binding [GO:0046872]; phosphoric diester hydrolase activity [GO:0008081]	GO:0004065; GO:0005737; GO:0008081; GO:0046872	arylsulfatase activity [GO:0004065]; metal ion binding [GO:0046872]; phosphoric diester hydrolase activity [GO:0008081]	208964.PA0183;	879288;	pae:PA0183;	fig|208964.12.peg.189;	PF00884;		atsA PA0183
PaeAG1_00195	gene	228416	229255	840	-		PaeAG1_00195	CDS	NP_248874.1	PA0184	99.642	PaeAG1_00195	BFV99_RS34765	100	PA0184	Probable ATP-binding component of ABC transporter	Pseudomonas aeruginosa (strain ATCC 15692 / DSM 22644 / CIP 104116 / JCM 14847 / LMG 12228 / 1C / PRS 101 / PAO1)			ATP binding [GO:0005524]; ATPase activity [GO:0016887]	GO:0005524; GO:0016887	ATPase activity [GO:0016887]; ATP binding [GO:0005524]	208964.PA0184;	882170;	pae:PA0184;	fig|208964.12.peg.190;	PF00005;		PA0184
PaeAG1_00196	gene	229252	230868	1617	-		PaeAG1_00196	CDS	NP_248875.1	PA0185	99.628	PaeAG1_00196	BFV99_RS34760	100	PA0185	Probable permease of ABC transporter	Pseudomonas aeruginosa (strain ATCC 15692 / DSM 22644 / CIP 104116 / JCM 14847 / LMG 12228 / 1C / PRS 101 / PAO1)	cellular response to sulfur starvation [GO:0010438]; transmembrane transport [GO:0055085]	integral component of membrane [GO:0016021]; plasma membrane [GO:0005886]	integral component of membrane [GO:0016021]; plasma membrane [GO:0005886]; cellular response to sulfur starvation [GO:0010438]; transmembrane transport [GO:0055085]	GO:0005886; GO:0010438; GO:0016021; GO:0055085		208964.PA0185;	879256;	pae:PA0185;	fig|208964.12.peg.191;	PF00528;		PA0185
PaeAG1_00197	gene	231135	232196	1062	+		PaeAG1_00197	CDS	NP_248876.1	PA0186	100	PaeAG1_00197	BFV99_RS34755	100	PA0186	Probable binding protein component of ABC transporter	Pseudomonas aeruginosa (strain ATCC 15692 / DSM 22644 / CIP 104116 / JCM 14847 / LMG 12228 / 1C / PRS 101 / PAO1)	alkanesulfonate transport [GO:0042918]; sulfur compound metabolic process [GO:0006790]		alkanesulfonate transmembrane transporter activity [GO:0042959]; alkanesulfonate transport [GO:0042918]; sulfur compound metabolic process [GO:0006790]	GO:0006790; GO:0042918; GO:0042959	alkanesulfonate transmembrane transporter activity [GO:0042959]	208964.PA0186;	879411;	pae:PA0186;	fig|208964.12.peg.192;	PF09084;		PA0186
PaeAG1_00198	gene	232614	233429	816	+		PaeAG1_00198	CDS	BFV99_RS34750	PA0187	99.631	PaeAG1_00198	BFV99_RS34750	100	PA0187	Uncharacterized protein	Pseudomonas aeruginosa (strain ATCC 15692 / DSM 22644 / CIP 104116 / JCM 14847 / LMG 12228 / 1C / PRS 101 / PAO1)			oxidoreductase activity, acting on single donors with incorporation of molecular oxygen, incorporation of two atoms of oxygen [GO:0016702]	GO:0016702	oxidoreductase activity, acting on single donors with incorporation of molecular oxygen, incorporation of two atoms of oxygen [GO:0016702]	208964.PA0187;	882255;	pae:PA0187;	fig|208964.12.peg.193;	PF02668;		PA0187
PaeAG1_00199	gene	233426	234307	882	+		PaeAG1_00199	CDS	BFV99_RS34745	PA0188	99.659	PaeAG1_00199	BFV99_RS34745	100	PA0188	Uncharacterized protein	Pseudomonas aeruginosa (strain ATCC 15692 / DSM 22644 / CIP 104116 / JCM 14847 / LMG 12228 / 1C / PRS 101 / PAO1)	transmembrane transport [GO:0055085]	integral component of membrane [GO:0016021]	integral component of membrane [GO:0016021]; transmembrane transport [GO:0055085]	GO:0016021; GO:0055085		208964.PA0188;	879289;	pae:PA0188;	fig|208964.12.peg.194;	PF03547;		PA0188
PaeAG1_00200	gene	234345	235703	1359	-		PaeAG1_00200	CDS	NP_248879.1	PA0189	98.673	PaeAG1_00200	BFV99_RS34740	100	PA0189	Probable porin	Pseudomonas aeruginosa (strain ATCC 15692 / DSM 22644 / CIP 104116 / JCM 14847 / LMG 12228 / 1C / PRS 101 / PAO1)		integral component of cell outer membrane [GO:0045203]	integral component of cell outer membrane [GO:0045203]; porin activity [GO:0015288]; substrate-specific channel activity [GO:0022838]	GO:0015288; GO:0022838; GO:0045203	porin activity [GO:0015288]; substrate-specific channel activity [GO:0022838]		883120;	pae:PA0189;	fig|208964.12.peg.195;	PF03573;	PTHR34596;	PA0189
PaeAG1_00201	gene	235951	236676	726	+		PaeAG1_00201	CDS	NP_248880.1	PA0190	100	PaeAG1_00201	BFV99_RS34735	100	PA0190	Acid phosphatase (EC 3.1.3.2)	Pseudomonas aeruginosa (strain ATCC 15692 / DSM 22644 / CIP 104116 / JCM 14847 / LMG 12228 / 1C / PRS 101 / PAO1)		outer membrane-bounded periplasmic space [GO:0030288]	outer membrane-bounded periplasmic space [GO:0030288]; acid phosphatase activity [GO:0003993]	GO:0003993; GO:0030288	acid phosphatase activity [GO:0003993]	208964.PA0190;	883097;	pae:PA0190;	fig|208964.12.peg.196;	PF01569;		PA0190
PaeAG1_00202	gene	236700	237617	918	-		PaeAG1_00202	CDS	NP_248881.1	PA0191	99.672	PaeAG1_00202	BFV99_RS34730	100	PA0191	Probable transcriptional regulator	Pseudomonas aeruginosa (strain ATCC 15692 / DSM 22644 / CIP 104116 / JCM 14847 / LMG 12228 / 1C / PRS 101 / PAO1)		cytoplasm [GO:0005737]; cytosol [GO:0005829]	cytoplasm [GO:0005737]; cytosol [GO:0005829]; bacterial-type proximal promoter sequence-specific DNA binding [GO:0000986]; DNA-binding transcription factor activity [GO:0003700]; sequence-specific DNA binding [GO:0043565]	GO:0000986; GO:0003700; GO:0005737; GO:0005829; GO:0043565	bacterial-type proximal promoter sequence-specific DNA binding [GO:0000986]; DNA-binding transcription factor activity [GO:0003700]; sequence-specific DNA binding [GO:0043565]	208964.PA0191;	883101;	pae:PA0191;	fig|208964.12.peg.197;	PF00126;PF03466;		PA0191
PaeAG1_00203	gene	237969	240341	2373	+		PaeAG1_00203	CDS	NP_248882.1	PA0192	99.367	PaeAG1_00203	BFV99_RS34720	100	PA0192	Probable TonB-dependent receptor	Pseudomonas aeruginosa (strain ATCC 15692 / DSM 22644 / CIP 104116 / JCM 14847 / LMG 12228 / 1C / PRS 101 / PAO1)		cell outer membrane [GO:0009279]; integral component of membrane [GO:0016021]	cell outer membrane [GO:0009279]; integral component of membrane [GO:0016021]	GO:0009279; GO:0016021		208964.PA0192;	882990;	pae:PA0192;	fig|208964.12.peg.199;	PF07715;PF00593;	PTHR32552;	PA0192
PaeAG1_00204	gene	240382	241284	903	+		PaeAG1_00204	CDS	BFV99_RS34715	PA0193	100	PaeAG1_00204	BFV99_RS34715	100	PA0193	Uncharacterized protein	Pseudomonas aeruginosa (strain ATCC 15692 / DSM 22644 / CIP 104116 / JCM 14847 / LMG 12228 / 1C / PRS 101 / PAO1)	sulfur compound catabolic process [GO:0044273]	cytoplasm [GO:0005737]	cytoplasm [GO:0005737]; sulfonate dioxygenase activity [GO:0000907]; taurine dioxygenase activity [GO:0000908]; sulfur compound catabolic process [GO:0044273]	GO:0000907; GO:0000908; GO:0005737; GO:0044273	sulfonate dioxygenase activity [GO:0000907]; taurine dioxygenase activity [GO:0000908]	208964.PA0193;	883039;	pae:PA0193;	fig|208964.12.peg.200;	PF02668;		PA0193
PaeAG1_00205	gene	241352	242251	900	+		PaeAG1_00205	CDS	BFV99_RS34710	PA0194	100	PaeAG1_00205	BFV99_RS34710	100	PA0194	Uncharacterized protein	Pseudomonas aeruginosa (strain ATCC 15692 / DSM 22644 / CIP 104116 / JCM 14847 / LMG 12228 / 1C / PRS 101 / PAO1)	sulfur compound catabolic process [GO:0044273]	cytoplasm [GO:0005737]	cytoplasm [GO:0005737]; sulfonate dioxygenase activity [GO:0000907]; taurine dioxygenase activity [GO:0000908]; sulfur compound catabolic process [GO:0044273]	GO:0000907; GO:0000908; GO:0005737; GO:0044273	sulfonate dioxygenase activity [GO:0000907]; taurine dioxygenase activity [GO:0000908]	208964.PA0194;	879577;	pae:PA0194;	fig|208964.12.peg.201;	PF02668;		PA0194
PaeAG1_00206	gene	242898	244016	1119	+	pntAA	pntAA	CDS	NP_248885.1	PA0195	100	PaeAG1_00206	BFV99_RS34705	100	pntAA	Putative NAD(P) transhydrogenase, subunit alpha part 1	Pseudomonas aeruginosa (strain ATCC 15692 / DSM 22644 / CIP 104116 / JCM 14847 / LMG 12228 / 1C / PRS 101 / PAO1)	NADPH regeneration [GO:0006740]	plasma membrane [GO:0005886]	plasma membrane [GO:0005886]; NAD binding [GO:0051287]; NAD(P)+ transhydrogenase activity [GO:0008746]; NADP binding [GO:0050661]; NADPH regeneration [GO:0006740]	GO:0005886; GO:0006740; GO:0008746; GO:0050661; GO:0051287	NAD(P)+ transhydrogenase activity [GO:0008746]; NAD binding [GO:0051287]; NADP binding [GO:0050661]	208964.PA0195;	878345;	pae:PA0195;	fig|208964.12.peg.202;	PF01262;PF05222;		pntAA PA0195
PaeAG1_00207	gene	244092	244400	309	+	pntAB	pntAB	CDS	NP_248886.2	PA0195.1	100	PaeAG1_00207	BFV99_RS34700	100	pntAB	Putative NAD(P) transhydrogenase, subunit alpha part 2	Pseudomonas aeruginosa (strain ATCC 15692 / DSM 22644 / CIP 104116 / JCM 14847 / LMG 12228 / 1C / PRS 101 / PAO1)	NADPH regeneration [GO:0006740]	integral component of membrane [GO:0016021]; plasma membrane [GO:0005886]	integral component of membrane [GO:0016021]; plasma membrane [GO:0005886]; NAD binding [GO:0051287]; NAD(P)+ transhydrogenase activity [GO:0008746]; NADP binding [GO:0050661]; NADPH regeneration [GO:0006740]	GO:0005886; GO:0006740; GO:0008746; GO:0016021; GO:0050661; GO:0051287	NAD(P)+ transhydrogenase activity [GO:0008746]; NAD binding [GO:0051287]; NADP binding [GO:0050661]	208964.PA0195.1;	878346;	pae:PA0195.1;	fig|208964.12.peg.203;	PF12769;		pntAB PA0195.1
PaeAG1_00208	gene	244400	245836	1437	+	pntB	pntB	CDS	NP_248887.1	PA0196	100	PaeAG1_00208	BFV99_RS34695	100	pntB	NAD(P) transhydrogenase subunit beta (EC 7.1.1.1) (Nicotinamide nucleotide transhydrogenase subunit beta)	Pseudomonas aeruginosa (strain ATCC 15692 / DSM 22644 / CIP 104116 / JCM 14847 / LMG 12228 / 1C / PRS 101 / PAO1)		integral component of membrane [GO:0016021]; plasma membrane [GO:0005886]	integral component of membrane [GO:0016021]; plasma membrane [GO:0005886]; NAD(P)+ transhydrogenase (AB-specific) activity [GO:0008750]; NADP binding [GO:0050661]	GO:0005886; GO:0008750; GO:0016021; GO:0050661	NAD(P)+ transhydrogenase (AB-specific) activity [GO:0008750]; NADP binding [GO:0050661]	208964.PA0196;	878146;	pae:PA0196;	fig|208964.12.peg.204;	PF02233;		pntB PA0196
PaeAG1_00209	gene	246179	246991	813	+	tonB2	tonB2	CDS	NP_248888.1	PA0197	100	PaeAG1_00209	BFV99_RS33270	40	tonB2	Protein tonB2	Pseudomonas aeruginosa (strain ATCC 15692 / DSM 22644 / CIP 104116 / JCM 14847 / LMG 12228 / 1C / PRS 101 / PAO1)	protein transport [GO:0015031]	integral component of membrane [GO:0016021]; outer membrane-bounded periplasmic space [GO:0030288]; plasma membrane protein complex [GO:0098797]	integral component of membrane [GO:0016021]; outer membrane-bounded periplasmic space [GO:0030288]; plasma membrane protein complex [GO:0098797]; energy transducer activity [GO:0031992]; siderophore transmembrane transporter activity [GO:0015343]; protein transport [GO:0015031]	GO:0015031; GO:0015343; GO:0016021; GO:0030288; GO:0031992; GO:0098797	energy transducer activity [GO:0031992]; siderophore transmembrane transporter activity [GO:0015343]	208964.PA0197;	879472;	pae:PA0197;	fig|208964.12.peg.205;	PF03544;		tonB2 PA0197
PaeAG1_00210	gene	247020	247739	720	+	exbB1	exbB1	CDS	NP_248889.1	PA0198	100	PaeAG1_00210	BFV99_RS34685	100	exbB1	Transport protein ExbB	Pseudomonas aeruginosa (strain ATCC 15692 / DSM 22644 / CIP 104116 / JCM 14847 / LMG 12228 / 1C / PRS 101 / PAO1)	protein import [GO:0017038]	integral component of plasma membrane [GO:0005887]	integral component of plasma membrane [GO:0005887]; protein import [GO:0017038]	GO:0005887; GO:0017038		208964.PA0198;	883080;	pae:PA0198;	fig|208964.12.peg.206;	PF01618;		exbB1 PA0198
PaeAG1_00211	gene	247741	248142	402	+	exbD1	exbD1	CDS	NP_248890.1	PA0199	100	PaeAG1_00211	BFV99_RS34680	100	exbD1	Biopolymer transport protein ExbD	Pseudomonas aeruginosa (strain ATCC 15692 / DSM 22644 / CIP 104116 / JCM 14847 / LMG 12228 / 1C / PRS 101 / PAO1)	protein transport [GO:0015031]	integral component of plasma membrane [GO:0005887]	integral component of plasma membrane [GO:0005887]; transmembrane transporter activity [GO:0022857]; protein transport [GO:0015031]	GO:0005887; GO:0015031; GO:0022857	transmembrane transporter activity [GO:0022857]	208964.PA0199;	879490;	pae:PA0199;	fig|208964.12.peg.207;	PF02472;	PTHR30558;	exbD PA0199
PaeAG1_00212	gene	248323	248535	213	-		PaeAG1_00212	CDS	BFV99_RS34675	PA0200	100	PaeAG1_00212	BFV99_RS34675	100	PA0200	Uncharacterized protein	Pseudomonas aeruginosa (strain ATCC 15692 / DSM 22644 / CIP 104116 / JCM 14847 / LMG 12228 / 1C / PRS 101 / PAO1)						208964.PA0200;	879623;	pae:PA0200;	fig|208964.12.peg.208;	PF11278;		PA0200
PaeAG1_00213	gene	248751	249332	582	+		PaeAG1_00213	CDS	BFV99_RS34670	PA0201	100	PaeAG1_00213	BFV99_RS34670	100	PA0201	Uncharacterized protein	Pseudomonas aeruginosa (strain ATCC 15692 / DSM 22644 / CIP 104116 / JCM 14847 / LMG 12228 / 1C / PRS 101 / PAO1)			hydrolase activity [GO:0016787]	GO:0016787	hydrolase activity [GO:0016787]	208964.PA0201;	879531;	pae:PA0201;	fig|208964.12.peg.209;	PF06821;		PA0201
PaeAG1_00214	gene	249443	251107	1665	+	mdcA	mdcA	CDS	NP_248899.1	PA0208	99.639	PaeAG1_00214	BFV99_RS34665	100	mdcA	Malonate decarboxylase alpha subunit	Pseudomonas aeruginosa (strain ATCC 15692 / DSM 22644 / CIP 104116 / JCM 14847 / LMG 12228 / 1C / PRS 101 / PAO1)						208964.PA0208;	879322;	pae:PA0208;	fig|208964.12.peg.216;	PF16957;		mdcA PA0208
PaeAG1_00215	gene	251107	251988	882	+		PaeAG1_00215	CDS	NP_248900.1	PA0209	98.976	PaeAG1_00215	BFV99_RS34660	100	PA0209	Probable 2-(5''-triphosphoribosyl)-3'-dephosphocoenzyme-A synthase (2-(5''-triphosphoribosyl)-3'-dephospho-CoA synthase) (EC 2.4.2.52)	Pseudomonas aeruginosa (strain ATCC 15692 / DSM 22644 / CIP 104116 / JCM 14847 / LMG 12228 / 1C / PRS 101 / PAO1)	phosphorylation [GO:0016310]; prosthetic group biosynthetic process [GO:0051191]		ATP binding [GO:0005524]; triphosphoribosyl-dephospho-CoA synthase activity [GO:0046917]; phosphorylation [GO:0016310]; prosthetic group biosynthetic process [GO:0051191]	GO:0005524; GO:0016310; GO:0046917; GO:0051191	ATP binding [GO:0005524]; triphosphoribosyl-dephospho-CoA synthase activity [GO:0046917]	208964.PA0209;	879248;	pae:PA0209;	fig|208964.12.peg.217;	PF01874;	PTHR30201;	mdcB PA0209
PaeAG1_00216	gene	251990	252289	300	+	mdcC	mdcC	CDS	NP_248901.1	PA0210	100	PaeAG1_00216	BFV99_RS34655	100	mdcC	Malonate decarboxylase acyl carrier protein (Malonate decarboxylase subunit delta)	Pseudomonas aeruginosa (strain ATCC 15692 / DSM 22644 / CIP 104116 / JCM 14847 / LMG 12228 / 1C / PRS 101 / PAO1)		cytoplasm [GO:0005737]	cytoplasm [GO:0005737]; acyl carrier activity [GO:0000036]	GO:0000036; GO:0005737	acyl carrier activity [GO:0000036]	208964.PA0210;	883035;	pae:PA0210;	fig|208964.12.peg.218;	PF06857;		mdcC PA0210
PaeAG1_00217	gene	252282	253145	864	+	mdcD	mdcD	CDS	NP_248902.1	PA0211	100	PaeAG1_00217	BFV99_RS34650	100	mdcD	Malonate decarboxylase beta subunit	Pseudomonas aeruginosa (strain ATCC 15692 / DSM 22644 / CIP 104116 / JCM 14847 / LMG 12228 / 1C / PRS 101 / PAO1)	cellular carbohydrate metabolic process [GO:0044262]	cytoplasm [GO:0005737]	cytoplasm [GO:0005737]; carboxy-lyase activity [GO:0016831]; cellular carbohydrate metabolic process [GO:0044262]	GO:0005737; GO:0016831; GO:0044262	carboxy-lyase activity [GO:0016831]	208964.PA0211;	879489;	pae:PA0211;	fig|208964.12.peg.219;	PF01039;		mdcD PA0211
PaeAG1_00218	gene	253142	253948	807	+	mdcE	mdcE	CDS	NP_248903.1	PA0212	100	PaeAG1_00218	BFV99_RS34645	100	mdcE	Malonate decarboxylase gamma subunit	Pseudomonas aeruginosa (strain ATCC 15692 / DSM 22644 / CIP 104116 / JCM 14847 / LMG 12228 / 1C / PRS 101 / PAO1)	cellular carbohydrate metabolic process [GO:0044262]		cellular carbohydrate metabolic process [GO:0044262]	GO:0044262		208964.PA0212;	879507;	pae:PA0212;	fig|208964.12.peg.220;			mdcE PA0212
PaeAG1_00219	gene	253964	254656	693	+		PaeAG1_00219	CDS	NP_248904.1	PA0213	100	PaeAG1_00219	BFV99_RS34640	100	PA0213	Phosphoribosyl-dephospho-CoA transferase (EC 2.7.7.66) (Malonate decarboxylase holo-[acyl-carrier-protein] synthase) (Holo-ACP synthase)	Pseudomonas aeruginosa (strain ATCC 15692 / DSM 22644 / CIP 104116 / JCM 14847 / LMG 12228 / 1C / PRS 101 / PAO1)			nucleotidyltransferase activity [GO:0016779]	GO:0016779	nucleotidyltransferase activity [GO:0016779]	208964.PA0213;	879254;	pae:PA0213;	fig|208964.12.peg.222;	PF10620;		mdcG PA0213
PaeAG1_00220	gene	254653	255585	933	+		PaeAG1_00220	CDS	NP_248905.1	PA0214	100	PaeAG1_00220	BFV99_RS34635	100	PA0214	Malonyl CoA-acyl carrier protein transacylase (EC 2.3.1.39)	Pseudomonas aeruginosa (strain ATCC 15692 / DSM 22644 / CIP 104116 / JCM 14847 / LMG 12228 / 1C / PRS 101 / PAO1)			[acyl-carrier-protein] S-malonyltransferase activity [GO:0004314]	GO:0004314	[acyl-carrier-protein] S-malonyltransferase activity [GO:0004314]	208964.PA0214;	879334;	pae:PA0214;	fig|208964.12.peg.223;	PF00698;		PA0214
PaeAG1_00221	gene	255642	256046	405	+		PaeAG1_00221	CDS	NP_248906.1	PA0215	99.254	PaeAG1_00221	BFV99_RS34630	100	PA0215	Malonate transporter MadL	Pseudomonas aeruginosa (strain ATCC 15692 / DSM 22644 / CIP 104116 / JCM 14847 / LMG 12228 / 1C / PRS 101 / PAO1)		integral component of membrane [GO:0016021]	integral component of membrane [GO:0016021]	GO:0016021		208964.PA0215;	883110;	pae:PA0215;	fig|208964.12.peg.224;	PF03817;		PA0215
PaeAG1_00222	gene	256052	256816	765	+		PaeAG1_00222	CDS	NP_248907.1	PA0216	100	PaeAG1_00222	BFV99_RS34625	100	PA0216	Malonate transporter MadM	Pseudomonas aeruginosa (strain ATCC 15692 / DSM 22644 / CIP 104116 / JCM 14847 / LMG 12228 / 1C / PRS 101 / PAO1)		integral component of membrane [GO:0016021]	integral component of membrane [GO:0016021]; sodium:malonate symporter activity [GO:0044668]	GO:0016021; GO:0044668	sodium:malonate symporter activity [GO:0044668]	208964.PA0216;	879529;	pae:PA0216;	fig|208964.12.peg.225;	PF03818;		PA0216
PaeAG1_00223	gene	256901	257830	930	-		PaeAG1_00223	CDS	NP_248908.1	PA0217	100	PaeAG1_00223	BFV99_RS34620	100	PA0217	Probable transcriptional regulator	Pseudomonas aeruginosa (strain ATCC 15692 / DSM 22644 / CIP 104116 / JCM 14847 / LMG 12228 / 1C / PRS 101 / PAO1)			DNA binding [GO:0003677]; DNA-binding transcription factor activity [GO:0003700]	GO:0003677; GO:0003700	DNA binding [GO:0003677]; DNA-binding transcription factor activity [GO:0003700]	208964.PA0217;	883005;	pae:PA0217;	fig|208964.12.peg.226;	PF00126;PF03466;		PA0217
PaeAG1_00224	gene	258177	259097	921	-		PaeAG1_00224	CDS	NP_248909.1	PA0218	100	PaeAG1_00224	BFV99_RS34615	100	PA0218	Probable transcriptional regulator	Pseudomonas aeruginosa (strain ATCC 15692 / DSM 22644 / CIP 104116 / JCM 14847 / LMG 12228 / 1C / PRS 101 / PAO1)			DNA binding [GO:0003677]; DNA-binding transcription factor activity [GO:0003700]	GO:0003677; GO:0003700	DNA binding [GO:0003677]; DNA-binding transcription factor activity [GO:0003700]	208964.PA0218;	877906;	pae:PA0218;	fig|208964.12.peg.227;	PF00126;PF03466;		PA0218
PaeAG1_00225	gene	259448	260938	1491	+		PaeAG1_00225	CDS	NP_248910.1	PA0219	100	PaeAG1_00225	BFV99_RS34605	100	PA0219	Probable aldehyde dehydrogenase	Pseudomonas aeruginosa (strain ATCC 15692 / DSM 22644 / CIP 104116 / JCM 14847 / LMG 12228 / 1C / PRS 101 / PAO1)			oxidoreductase activity, acting on the aldehyde or oxo group of donors, NAD or NADP as acceptor [GO:0016620]	GO:0016620	oxidoreductase activity, acting on the aldehyde or oxo group of donors, NAD or NADP as acceptor [GO:0016620]	208964.PA0219;	879237;	pae:PA0219;	fig|208964.12.peg.229;	PF00171;		PA0219
PaeAG1_00226	gene	260996	262429	1434	+		PaeAG1_00226	CDS	NP_248911.1	PA0220	100	PaeAG1_00226	BFV99_RS34600	100	PA0220	Amino acid APC family transporter	Pseudomonas aeruginosa (strain ATCC 15692 / DSM 22644 / CIP 104116 / JCM 14847 / LMG 12228 / 1C / PRS 101 / PAO1)	histamine uptake [GO:0051615]	integral component of membrane [GO:0016021]	integral component of membrane [GO:0016021]; transmembrane transporter activity [GO:0022857]; histamine uptake [GO:0051615]	GO:0016021; GO:0022857; GO:0051615	transmembrane transporter activity [GO:0022857]	208964.PA0220;	879442;	pae:PA0220;	fig|208964.12.peg.230;	PF13520;		PA0220
PaeAG1_00227	gene	262460	263842	1383	+		PaeAG1_00227	CDS	NP_248912.1	PA0221	99.783	PaeAG1_00227	BFV99_RS34595	100	PA0221	Probable aminotransferase	Pseudomonas aeruginosa (strain ATCC 15692 / DSM 22644 / CIP 104116 / JCM 14847 / LMG 12228 / 1C / PRS 101 / PAO1)	biotin biosynthetic process [GO:0009102]; gamma-aminobutyric acid metabolic process [GO:0009448]		4-aminobutyrate transaminase activity [GO:0003867]; adenosylmethionine-8-amino-7-oxononanoate transaminase activity [GO:0004015]; pyridoxal phosphate binding [GO:0030170]; biotin biosynthetic process [GO:0009102]; gamma-aminobutyric acid metabolic process [GO:0009448]	GO:0003867; GO:0004015; GO:0009102; GO:0009448; GO:0030170	4-aminobutyrate transaminase activity [GO:0003867]; adenosylmethionine-8-amino-7-oxononanoate transaminase activity [GO:0004015]; pyridoxal phosphate binding [GO:0030170]	208964.PA0221;	879365;	pae:PA0221;	fig|208964.12.peg.231;	PF00202;		PA0221
PaeAG1_00228	gene	264006	265064	1059	+		PaeAG1_00228	CDS	BFV99_RS34590	PA0222	99.716	PaeAG1_00228	BFV99_RS34590	100	PA0222	Uncharacterized protein	Pseudomonas aeruginosa (strain ATCC 15692 / DSM 22644 / CIP 104116 / JCM 14847 / LMG 12228 / 1C / PRS 101 / PAO1)						208964.PA0222;	877806;	pae:PA0222;	fig|208964.12.peg.232;	PF13416;		PA0222
PaeAG1_00229	gene	265141	266022	882	-		PaeAG1_00229	CDS	NP_248914.1	PA0223	100	PaeAG1_00229	BFV99_RS34585	100	PA0223	Probable dihydrodipicolinate synthetase	Pseudomonas aeruginosa (strain ATCC 15692 / DSM 22644 / CIP 104116 / JCM 14847 / LMG 12228 / 1C / PRS 101 / PAO1)			lyase activity [GO:0016829]; metal ion binding [GO:0046872]	GO:0016829; GO:0046872	lyase activity [GO:0016829]; metal ion binding [GO:0046872]	208964.PA0223;	878110;	pae:PA0223;	fig|208964.12.peg.233;	PF00701;	PTHR12128;	PA0223
PaeAG1_00230	gene	266082	266864	783	-		PaeAG1_00230	CDS	NP_248915.1	PA0224	100	PaeAG1_00230	BFV99_RS34580	100	PA0224	Probable aldolase	Pseudomonas aeruginosa (strain ATCC 15692 / DSM 22644 / CIP 104116 / JCM 14847 / LMG 12228 / 1C / PRS 101 / PAO1)	actin filament bundle assembly [GO:0051017]; barbed-end actin filament capping [GO:0051016]	cytoskeleton [GO:0005856]; plasma membrane raft [GO:0044853]	cytoskeleton [GO:0005856]; plasma membrane raft [GO:0044853]; actin filament binding [GO:0051015]; spectrin binding [GO:0030507]; structural molecule activity [GO:0005198]; actin filament bundle assembly [GO:0051017]; barbed-end actin filament capping [GO:0051016]	GO:0005198; GO:0005856; GO:0030507; GO:0044853; GO:0051015; GO:0051016; GO:0051017	actin filament binding [GO:0051015]; spectrin binding [GO:0030507]; structural molecule activity [GO:0005198]	208964.PA0224;	878177;	pae:PA0224;	fig|208964.12.peg.234;	PF00596;		PA0224
PaeAG1_00231	gene	267019	267558	540	+		PaeAG1_00231	CDS	NP_248916.1	PA0225	99.441	PaeAG1_00231	BFV99_RS34575	100	PA0225	Probable transcriptional regulator	Pseudomonas aeruginosa (strain ATCC 15692 / DSM 22644 / CIP 104116 / JCM 14847 / LMG 12228 / 1C / PRS 101 / PAO1)			sequence-specific DNA binding [GO:0043565]	GO:0043565	sequence-specific DNA binding [GO:0043565]	208964.PA0225;	880191;	pae:PA0225;	fig|208964.12.peg.235;	PF07883;PF01381;		PA0225
PaeAG1_00232	gene	267709	268560	852	+		PaeAG1_00232	CDS	NP_248917.1	PA0226	100	PaeAG1_00232	BFV99_RS34570	100	PA0226	Probable CoA transferase, subunit A	Pseudomonas aeruginosa (strain ATCC 15692 / DSM 22644 / CIP 104116 / JCM 14847 / LMG 12228 / 1C / PRS 101 / PAO1)			CoA-transferase activity [GO:0008410]	GO:0008410	CoA-transferase activity [GO:0008410]	208964.PA0226;	878086;	pae:PA0226;	fig|208964.12.peg.236;	PF01144;	PTHR13707;	PA0226
PaeAG1_00233	gene	268557	269339	783	+		PaeAG1_00233	CDS	NP_248918.1	PA0227	100	PaeAG1_00233	BFV99_RS34565	100	PA0227	Probable CoA transferase, subunit B	Pseudomonas aeruginosa (strain ATCC 15692 / DSM 22644 / CIP 104116 / JCM 14847 / LMG 12228 / 1C / PRS 101 / PAO1)			CoA-transferase activity [GO:0008410]	GO:0008410	CoA-transferase activity [GO:0008410]	208964.PA0227;	877818;	pae:PA0227;	fig|208964.12.peg.237;	PF01144;		PA0227
PaeAG1_00234	gene	269336	270541	1206	+	pcaF	pcaF	CDS	NP_248919.1	PA0228	99.751	PaeAG1_00234	BFV99_RS34560	100	pcaF	Beta-ketoadipyl-CoA thiolase (EC 2.3.1.174) (3-oxoadipyl-CoA thiolase)	Pseudomonas aeruginosa (strain ATCC 15692 / DSM 22644 / CIP 104116 / JCM 14847 / LMG 12228 / 1C / PRS 101 / PAO1)	3,4-dihydroxybenzoate catabolic process [GO:0019619]; beta-ketoadipate pathway [GO:0042952]; fatty acid beta-oxidation [GO:0006635]; phenylacetate catabolic process [GO:0010124]		3-oxoadipyl-CoA thiolase activity [GO:0033812]; acetyl-CoA C-acyltransferase activity [GO:0003988]; 3,4-dihydroxybenzoate catabolic process [GO:0019619]; beta-ketoadipate pathway [GO:0042952]; fatty acid beta-oxidation [GO:0006635]; phenylacetate catabolic process [GO:0010124]	GO:0003988; GO:0006635; GO:0010124; GO:0019619; GO:0033812; GO:0042952	3-oxoadipyl-CoA thiolase activity [GO:0033812]; acetyl-CoA C-acyltransferase activity [GO:0003988]	208964.PA0228;	877715;	pae:PA0228;	fig|208964.12.peg.238;	PF02803;PF00108;		pcaF PA0228
PaeAG1_00235	gene	270691	271989	1299	+	pcaT	pcaT	CDS	NP_248920.1	PA0229	100	PaeAG1_00235	BFV99_RS34555	100	pcaT	Dicarboxylic acid transporter PcaT	Pseudomonas aeruginosa (strain ATCC 15692 / DSM 22644 / CIP 104116 / JCM 14847 / LMG 12228 / 1C / PRS 101 / PAO1)		integral component of plasma membrane [GO:0005887]	integral component of plasma membrane [GO:0005887]; transmembrane transporter activity [GO:0022857]	GO:0005887; GO:0022857	transmembrane transporter activity [GO:0022857]	208964.PA0229;	878155;	pae:PA0229;	fig|208964.12.peg.239;	PF07690;PF00083;		pcaT PA0229
PaeAG1_00236	gene	272012	273391	1380	+	pcaB	pcaB	CDS	NP_248921.1	PA0230	99.782	PaeAG1_00236	BFV99_RS34550	100	pcaB	3-carboxy-cis,cis-muconate cycloisomerase (EC 5.5.1.2) (3-carboxymuconate lactonizing enzyme) (CMLE)	Pseudomonas aeruginosa (strain ATCC 15692 / DSM 22644 / CIP 104116 / JCM 14847 / LMG 12228 / 1C / PRS 101 / PAO1)	3,4-dihydroxybenzoate catabolic process [GO:0019619]; beta-ketoadipate pathway [GO:0042952]	cytoplasm [GO:0005737]	cytoplasm [GO:0005737]; 3-carboxy-cis,cis-muconate cycloisomerase activity [GO:0047472]; 3-carboxymuconate cycloisomerase type II activity [GO:0018842]; 3,4-dihydroxybenzoate catabolic process [GO:0019619]; beta-ketoadipate pathway [GO:0042952]	GO:0005737; GO:0018842; GO:0019619; GO:0042952; GO:0047472	3-carboxy-cis,cis-muconate cycloisomerase activity [GO:0047472]; 3-carboxymuconate cycloisomerase type II activity [GO:0018842]	208964.PA0230;	881957;	pae:PA0230;	fig|208964.12.peg.240;	PF10397;PF00206;		pcaB PA0230
PaeAG1_00237	gene	273406	274197	792	+	pcaD	pcaD	CDS	NP_248922.1	PA0231	100	PaeAG1_00237	BFV99_RS34545	100	pcaD	Beta-ketoadipate enol-lactone hydrolase	Pseudomonas aeruginosa (strain ATCC 15692 / DSM 22644 / CIP 104116 / JCM 14847 / LMG 12228 / 1C / PRS 101 / PAO1)	beta-ketoadipate pathway [GO:0042952]		3-oxoadipate enol-lactonase activity [GO:0047570]; beta-ketoadipate pathway [GO:0042952]	GO:0042952; GO:0047570	3-oxoadipate enol-lactonase activity [GO:0047570]	208964.PA0231;	882150;	pae:PA0231;	fig|208964.12.peg.241;	PF00561;		pcaD PA0231
PaeAG1_00238	gene	274208	274609	402	+	pcaC_1	pcaC_1	CDS	NP_248923.1	PA0232	99.248	PaeAG1_00238	BFV99_RS34540	100	pcaC_1	Gamma-carboxymuconolactone decarboxylase	Pseudomonas aeruginosa (strain ATCC 15692 / DSM 22644 / CIP 104116 / JCM 14847 / LMG 12228 / 1C / PRS 101 / PAO1)			peroxiredoxin activity [GO:0051920]	GO:0051920	peroxiredoxin activity [GO:0051920]	208964.PA0232;	882116;	pae:PA0232;	fig|208964.12.peg.242;	PF02627;		pcaC PA0232
PaeAG1_00239	gene	274784	275725	942	+		PaeAG1_00239	CDS	NP_248924.1	PA0233	100	PaeAG1_00239	BFV99_RS34535	100	PA0233	Probable transcriptional regulator	Pseudomonas aeruginosa (strain ATCC 15692 / DSM 22644 / CIP 104116 / JCM 14847 / LMG 12228 / 1C / PRS 101 / PAO1)			DNA binding [GO:0003677]; DNA-binding transcription factor activity [GO:0003700]	GO:0003677; GO:0003700	DNA binding [GO:0003677]; DNA-binding transcription factor activity [GO:0003700]	208964.PA0233;	877707;	pae:PA0233;	fig|208964.12.peg.243;	PF00126;PF03466;		PA0233
PaeAG1_00240	gene	275916	276749	834	+		PaeAG1_00240	CDS	PaeAG1_00240	PA0234	99.278	PaeAG1_00240	BFV99_RS34530	100	PA0234	Uncharacterized protein	Pseudomonas aeruginosa (strain ATCC 15692 / DSM 22644 / CIP 104116 / JCM 14847 / LMG 12228 / 1C / PRS 101 / PAO1)		cell outer membrane [GO:0009279]	cell outer membrane [GO:0009279]	GO:0009279		208964.PA0234;	881909;	pae:PA0234;	fig|208964.12.peg.244;			PA0234
PaeAG1_00241	gene	276989	278335	1347	-	pcaK	pcaK	CDS	NP_248926.1	PA0235	100	PaeAG1_00241	BFV99_RS34525	100	pcaK	4-hydroxybenzoate transporter PcaK	Pseudomonas aeruginosa (strain ATCC 15692 / DSM 22644 / CIP 104116 / JCM 14847 / LMG 12228 / 1C / PRS 101 / PAO1)	chemotaxis [GO:0006935]	integral component of membrane [GO:0016021]; plasma membrane [GO:0005886]	integral component of membrane [GO:0016021]; plasma membrane [GO:0005886]; transmembrane transporter activity [GO:0022857]; chemotaxis [GO:0006935]	GO:0005886; GO:0006935; GO:0016021; GO:0022857	transmembrane transporter activity [GO:0022857]	208964.PA0235;	881907;	pae:PA0235;	fig|208964.12.peg.245;	PF07690;		pcaK PA0235
PaeAG1_00242	gene	278641	279420	780	+		PaeAG1_00242	CDS	NP_248927.1	PA0236	100	PaeAG1_00242	BFV99_RS34520	100	PA0236	Probable transcriptional regulator	Pseudomonas aeruginosa (strain ATCC 15692 / DSM 22644 / CIP 104116 / JCM 14847 / LMG 12228 / 1C / PRS 101 / PAO1)	negative regulation of transcription, DNA-templated [GO:0045892]		DNA binding [GO:0003677]; DNA-binding transcription factor activity [GO:0003700]; negative regulation of transcription, DNA-templated [GO:0045892]	GO:0003677; GO:0003700; GO:0045892	DNA binding [GO:0003677]; DNA-binding transcription factor activity [GO:0003700]	208964.PA0236;	881730;	pae:PA0236;	fig|208964.12.peg.246;	PF09339;PF01614;		PA0236
PaeAG1_00243	gene	279663	280706	1044	+		PaeAG1_00243	CDS	NP_248928.1	PA0237	99.424	PaeAG1_00243	BFV99_RS34515	100	PA0237	Probable oxidoreductase	Pseudomonas aeruginosa (strain ATCC 15692 / DSM 22644 / CIP 104116 / JCM 14847 / LMG 12228 / 1C / PRS 101 / PAO1)			oxidoreductase activity [GO:0016491]	GO:0016491	oxidoreductase activity [GO:0016491]	208964.PA0237;	881928;	pae:PA0237;	fig|208964.12.peg.247;	PF01408;PF02894;		PA0237
PaeAG1_00244	gene	280729	281544	816	+		PaeAG1_00244	CDS	BFV99_RS34510	PA0238	98.893	PaeAG1_00244	BFV99_RS34510	100	PA0238	Uncharacterized protein	Pseudomonas aeruginosa (strain ATCC 15692 / DSM 22644 / CIP 104116 / JCM 14847 / LMG 12228 / 1C / PRS 101 / PAO1)						208964.PA0238;	882048;	pae:PA0238;	fig|208964.12.peg.248;	PF01261;		PA0238
PaeAG1_00245	gene	281694	282572	879	+		PaeAG1_00245	CDS	BFV99_RS34505	PA0239	99.658	PaeAG1_00245	BFV99_RS34505	100	PA0239	Uncharacterized protein	Pseudomonas aeruginosa (strain ATCC 15692 / DSM 22644 / CIP 104116 / JCM 14847 / LMG 12228 / 1C / PRS 101 / PAO1)		integral component of membrane [GO:0016021]	integral component of membrane [GO:0016021]	GO:0016021		208964.PA0239;	882051;	pae:PA0239;	fig|208964.12.peg.249;	PF00892;		PA0239
PaeAG1_00246	gene	282598	283848	1251	-		PaeAG1_00246	CDS	NP_248931.1	PA0240	98.337	PaeAG1_00246	BFV99_RS34500	100	PA0240	Probable porin	Pseudomonas aeruginosa (strain ATCC 15692 / DSM 22644 / CIP 104116 / JCM 14847 / LMG 12228 / 1C / PRS 101 / PAO1)		integral component of cell outer membrane [GO:0045203]	integral component of cell outer membrane [GO:0045203]; porin activity [GO:0015288]; substrate-specific channel activity [GO:0022838]	GO:0015288; GO:0022838; GO:0045203	porin activity [GO:0015288]; substrate-specific channel activity [GO:0022838]	208964.PA0240;	881911;	pae:PA0240;	fig|208964.12.peg.250;	PF03573;	PTHR34596;	PA0240
PaeAG1_00247	gene	283914	285236	1323	-		PaeAG1_00247	CDS	NP_248932.1	PA0241	99.773	PaeAG1_00247	BFV99_RS34495	100	PA0241	Probable major facilitator superfamily (MFS) transporter	Pseudomonas aeruginosa (strain ATCC 15692 / DSM 22644 / CIP 104116 / JCM 14847 / LMG 12228 / 1C / PRS 101 / PAO1)		integral component of membrane [GO:0016021]	integral component of membrane [GO:0016021]; hexuronate transmembrane transporter activity [GO:0015134]	GO:0015134; GO:0016021	hexuronate transmembrane transporter activity [GO:0015134]	208964.PA0241;	881918;	pae:PA0241;	fig|208964.12.peg.251;	PF07690;		PA0241
PaeAG1_00248	gene	285782	287686	1905	+		PaeAG1_00248	CDS	BFV99_RS34490	PA0242	99.369	PaeAG1_00248	BFV99_RS34490	100	PA0242	Uncharacterized protein	Pseudomonas aeruginosa (strain ATCC 15692 / DSM 22644 / CIP 104116 / JCM 14847 / LMG 12228 / 1C / PRS 101 / PAO1)						208964.PA0242;	880907;	pae:PA0242;	fig|208964.12.peg.252;	PF01261;PF00903;		PA0242
PaeAG1_00249	gene	287779	288447	669	+		PaeAG1_00249	CDS	NP_248934.1	PA0243	100	PaeAG1_00249	BFV99_RS34485	100	PA0243	Probable transcriptional regulator	Pseudomonas aeruginosa (strain ATCC 15692 / DSM 22644 / CIP 104116 / JCM 14847 / LMG 12228 / 1C / PRS 101 / PAO1)			DNA binding [GO:0003677]	GO:0003677	DNA binding [GO:0003677]	208964.PA0243;	881956;	pae:PA0243;	fig|208964.12.peg.253;	PF00440;	PTHR30328;	PA0243
PaeAG1_00250	gene	288487	289341	855	-		PaeAG1_00250	CDS	NP_248935.1	PA0244	99.648	PaeAG1_00250	BFV99_RS34480	100	PA0244	Shikimate dehydrogenase (NADP(+)) (SDH) (EC 1.1.1.25)	Pseudomonas aeruginosa (strain ATCC 15692 / DSM 22644 / CIP 104116 / JCM 14847 / LMG 12228 / 1C / PRS 101 / PAO1)	aromatic amino acid family biosynthetic process [GO:0009073]; chorismate biosynthetic process [GO:0009423]; shikimate metabolic process [GO:0019632]	cytosol [GO:0005829]	cytosol [GO:0005829]; NADP binding [GO:0050661]; shikimate 3-dehydrogenase (NADP+) activity [GO:0004764]; aromatic amino acid family biosynthetic process [GO:0009073]; chorismate biosynthetic process [GO:0009423]; shikimate metabolic process [GO:0019632]	GO:0004764; GO:0005829; GO:0009073; GO:0009423; GO:0019632; GO:0050661	NADP binding [GO:0050661]; shikimate 3-dehydrogenase (NADP+) activity [GO:0004764]	208964.PA0244;	879716;	pae:PA0244;	fig|208964.12.peg.254;	PF08501;		aroE PA0244
PaeAG1_00251	gene	289338	289784	447	-	aroQ2	aroQ2	CDS	NP_248936.1	PA0245	100	PaeAG1_00251	BFV99_RS34475	100	aroQ2	3-dehydroquinate dehydratase 2 (3-dehydroquinase 2) (EC 4.2.1.10) (Type II DHQase 2)	Pseudomonas aeruginosa (strain ATCC 15692 / DSM 22644 / CIP 104116 / JCM 14847 / LMG 12228 / 1C / PRS 101 / PAO1)	aromatic amino acid family biosynthetic process [GO:0009073]; chorismate biosynthetic process [GO:0009423]		3-dehydroquinate dehydratase activity [GO:0003855]; aromatic amino acid family biosynthetic process [GO:0009073]; chorismate biosynthetic process [GO:0009423]	GO:0003855; GO:0009073; GO:0009423	3-dehydroquinate dehydratase activity [GO:0003855]	208964.PA0245;	882159;	pae:PA0245;	fig|208964.12.peg.255;	PF01220;	PTHR21272;	aroQ2 PA0245
PaeAG1_00252	gene	289901	291406	1506	-		PaeAG1_00252	CDS	NP_248937.1	PA0246	99.601	PaeAG1_00252	BFV99_RS34470	100	PA0246	Probable major facilitator superfamily (MFS) transporter	Pseudomonas aeruginosa (strain ATCC 15692 / DSM 22644 / CIP 104116 / JCM 14847 / LMG 12228 / 1C / PRS 101 / PAO1)	transmembrane transport [GO:0055085]	integral component of plasma membrane [GO:0005887]	integral component of plasma membrane [GO:0005887]; transmembrane transporter activity [GO:0022857]; transmembrane transport [GO:0055085]	GO:0005887; GO:0022857; GO:0055085	transmembrane transporter activity [GO:0022857]	208964.PA0246;	881952;	pae:PA0246;	fig|208964.12.peg.256;	PF07690;		PA0246
PaeAG1_00253	gene	291581	292765	1185	-	pobA	pobA	CDS	NP_248938.1	PA0247	99.746	PaeAG1_00253	BFV99_RS34465	100	pobA	p-hydroxybenzoate hydroxylase (PHBH) (EC 1.14.13.2) (4-hydroxybenzoate 3-monooxygenase)	Pseudomonas aeruginosa (strain ATCC 15692 / DSM 22644 / CIP 104116 / JCM 14847 / LMG 12228 / 1C / PRS 101 / PAO1)	benzoate catabolic process via hydroxylation [GO:0043640]		4-hydroxybenzoate 3-monooxygenase activity [GO:0018659]; FAD binding [GO:0071949]; flavin adenine dinucleotide binding [GO:0050660]; benzoate catabolic process via hydroxylation [GO:0043640]	GO:0018659; GO:0043640; GO:0050660; GO:0071949	4-hydroxybenzoate 3-monooxygenase activity [GO:0018659]; FAD binding [GO:0071949]; flavin adenine dinucleotide binding [GO:0050660]	208964.PA0247;	882128;	pae:PA0247;	fig|208964.12.peg.257;	PF01494;		pobA PA0247
PaeAG1_00254	gene	292943	293809	867	+		PaeAG1_00254	CDS	NP_248939.1	PA0248	98.611	PaeAG1_00254	BFV99_RS34460	100	PA0248	Probable transcriptional regulator	Pseudomonas aeruginosa (strain ATCC 15692 / DSM 22644 / CIP 104116 / JCM 14847 / LMG 12228 / 1C / PRS 101 / PAO1)		cytoplasm [GO:0005737]	cytoplasm [GO:0005737]; DNA-binding transcription factor activity [GO:0003700]; sequence-specific DNA binding [GO:0043565]	GO:0003700; GO:0005737; GO:0043565	DNA-binding transcription factor activity [GO:0003700]; sequence-specific DNA binding [GO:0043565]	208964.PA0248;	881969;	pae:PA0248;	fig|208964.12.peg.258;	PF02311;PF12833;		PA0248
PaeAG1_00255	gene	293806	294252	447	-		PaeAG1_00255	CDS	NP_248940.1	PA0249	100	PaeAG1_00255	BFV99_RS34455	100	PA0249	Probable acetyltransferase	Pseudomonas aeruginosa (strain ATCC 15692 / DSM 22644 / CIP 104116 / JCM 14847 / LMG 12228 / 1C / PRS 101 / PAO1)			transferase activity [GO:0016740]	GO:0016740	transferase activity [GO:0016740]	208964.PA0249;	880888;	pae:PA0249;	fig|208964.12.peg.259;	PF13508;		PA0249
PaeAG1_00256	gene	294330	294764	435	-		PaeAG1_00256	CDS	BFV99_RS34450	PA0250	100	PaeAG1_00256	BFV99_RS34450	100	PA0250	Uncharacterized protein	Pseudomonas aeruginosa (strain ATCC 15692 / DSM 22644 / CIP 104116 / JCM 14847 / LMG 12228 / 1C / PRS 101 / PAO1)						208964.PA0250;	879262;	pae:PA0250;	fig|208964.12.peg.260;	PF00571;		PA0250
PaeAG1_00257	gene	294919	295560	642	-		PaeAG1_00257	CDS	PaeAG1_00257	PA0251	98.592	PaeAG1_00257	BFV99_RS34445	100	PA0251	Uncharacterized protein	Pseudomonas aeruginosa (strain ATCC 15692 / DSM 22644 / CIP 104116 / JCM 14847 / LMG 12228 / 1C / PRS 101 / PAO1)						208964.PA0251;	881983;	pae:PA0251;	fig|208964.12.peg.261;	PF05076;		PA0251
PaeAG1_00258	gene	295825	296079	255	-		PaeAG1_00258	CDS	PaeAG1_00258	PA0252	96.429	PaeAG1_00258	BFV99_RS34440	100	PA0252	Uncharacterized protein	Pseudomonas aeruginosa (strain ATCC 15692 / DSM 22644 / CIP 104116 / JCM 14847 / LMG 12228 / 1C / PRS 101 / PAO1)						208964.PA0252;	879677;	pae:PA0252;	fig|208964.12.peg.262;			PA0252
PaeAG1_00259	gene	296204	296668	465	-		PaeAG1_00259	CDS	NP_248944.1	PA0253	99.351	PaeAG1_00259	BFV99_RS34435	100	PA0253	Probable transcriptional regulator	Pseudomonas aeruginosa (strain ATCC 15692 / DSM 22644 / CIP 104116 / JCM 14847 / LMG 12228 / 1C / PRS 101 / PAO1)	regulation of transcription, DNA-templated [GO:0006355]		DNA-binding transcription factor activity [GO:0003700]; transcription regulatory region DNA binding [GO:0044212]; regulation of transcription, DNA-templated [GO:0006355]	GO:0003700; GO:0006355; GO:0044212	DNA-binding transcription factor activity [GO:0003700]; transcription regulatory region DNA binding [GO:0044212]	208964.PA0253;	881936;	pae:PA0253;	fig|208964.12.peg.263;	PF01047;		PA0253
PaeAG1_00260	gene	296721	298211	1491	-		PaeAG1_00260	CDS	BFV99_RS34430	PA0254	99.395	PaeAG1_00260	BFV99_RS34430	100	PA0254	UbiD-like decarboxylase (EC 4.1.1.-) (Ferulic acid decarboxylase-like protein) (Homologous to UbiD protein A)	Pseudomonas aeruginosa (strain ATCC 15692 / DSM 22644 / CIP 104116 / JCM 14847 / LMG 12228 / 1C / PRS 101 / PAO1)	aromatic compound catabolic process [GO:0019439]		carboxy-lyase activity [GO:0016831]; metal ion binding [GO:0046872]; aromatic compound catabolic process [GO:0019439]	GO:0016831; GO:0019439; GO:0046872	carboxy-lyase activity [GO:0016831]; metal ion binding [GO:0046872]	208964.PA0254;	881878;	pae:PA0254;	fig|208964.12.peg.264;	PF01977;	PTHR30108;	hudA PA0254
PaeAG1_00261	gene	298345	299046	702	-		PaeAG1_00261	CDS	BFV99_RS34425	PA0255	100	PaeAG1_00261	BFV99_RS34425	100	PA0255	Uncharacterized protein	Pseudomonas aeruginosa (strain ATCC 15692 / DSM 22644 / CIP 104116 / JCM 14847 / LMG 12228 / 1C / PRS 101 / PAO1)		integral component of membrane [GO:0016021]	integral component of membrane [GO:0016021]	GO:0016021		208964.PA0255;	879587;	pae:PA0255;	fig|208964.12.peg.265;	PF06912;		PA0255
PaeAG1_00262	gene	299195	300127	933	-		PaeAG1_00262	CDS	PaeAG1_00262	PA0256	99.677	PaeAG1_00262	BFV99_RS34420	100	PA0256	Uncharacterized protein	Pseudomonas aeruginosa (strain ATCC 15692 / DSM 22644 / CIP 104116 / JCM 14847 / LMG 12228 / 1C / PRS 101 / PAO1)						208964.PA0256;	881894;	pae:PA0256;	fig|208964.12.peg.266;			PA0256
PaeAG1_00263	gene	300390	301181	792	-		PaeAG1_00263	CDS	PaeAG1_00263	PA0257	98.479	PaeAG1_00263	BFV99_RS13715	32.353	PA0257	Uncharacterized protein	Pseudomonas aeruginosa (strain ATCC 15692 / DSM 22644 / CIP 104116 / JCM 14847 / LMG 12228 / 1C / PRS 101 / PAO1)	DNA integration [GO:0015074]; transposition [GO:0032196]		nucleic acid binding [GO:0003676]; DNA integration [GO:0015074]; transposition [GO:0032196]	GO:0003676; GO:0015074; GO:0032196	nucleic acid binding [GO:0003676]	208964.PA0257;	880116;	pae:PA0257;	fig|208964.12.peg.267;	PF00665;	PTHR42648;	PA0257
PaeAG1_00264	gene	301211	301396	186	-		PaeAG1_00264	CDS	PaeAG1_00264	PA0258	98.361	PaeAG1_00264	BFV99_RS17465	45.455	PA0258	Uncharacterized protein	Pseudomonas aeruginosa (strain ATCC 15692 / DSM 22644 / CIP 104116 / JCM 14847 / LMG 12228 / 1C / PRS 101 / PAO1)						208964.PA0258;	880870;	pae:PA0258;	fig|208964.12.peg.268;			PA0258
PaeAG1_00265	gene	301576	303018	1443	-		PaeAG1_00265	CDS	BFV99_RS34410	PA0259	99.167	PaeAG1_00265	BFV99_RS34410	100	PA0259	Uncharacterized protein	Pseudomonas aeruginosa (strain ATCC 15692 / DSM 22644 / CIP 104116 / JCM 14847 / LMG 12228 / 1C / PRS 101 / PAO1)						208964.PA0259;	881892;	pae:PA0259;	fig|208964.12.peg.270;	PF11394;		PA0259
PaeAG1_00266	gene	303168	305318	2151	-		PaeAG1_00266	CDS	BFV99_RS34405	PA0260	99.721	PaeAG1_00266	BFV99_RS34405	100	PA0260	Uncharacterized protein	Pseudomonas aeruginosa (strain ATCC 15692 / DSM 22644 / CIP 104116 / JCM 14847 / LMG 12228 / 1C / PRS 101 / PAO1)						208964.PA0260;	879499;	pae:PA0260;	fig|208964.12.peg.271;	PF11678;		PA0260
PaeAG1_00267	gene	305315	305812	498	-		PaeAG1_00267	CDS	PaeAG1_00267	PA0261	100	PaeAG1_00267	BFV99_RS34400	100	PA0261	Uncharacterized protein	Pseudomonas aeruginosa (strain ATCC 15692 / DSM 22644 / CIP 104116 / JCM 14847 / LMG 12228 / 1C / PRS 101 / PAO1)						208964.PA0261;	881884;	pae:PA0261;	fig|208964.12.peg.272;			PA0261
PaeAG1_00268	gene	305816	308875	3060	-		PaeAG1_00268	CDS	BFV99_RS34395	PA0262	99.509	PaeAG1_00268	BFV99_RS34395	100	PA0262	Uncharacterized protein	Pseudomonas aeruginosa (strain ATCC 15692 / DSM 22644 / CIP 104116 / JCM 14847 / LMG 12228 / 1C / PRS 101 / PAO1)	protein secretion by the type VI secretion system [GO:0033103]	type VI protein secretion system complex [GO:0033104]	type VI protein secretion system complex [GO:0033104]; protein secretion by the type VI secretion system [GO:0033103]	GO:0033103; GO:0033104		208964.PA0262;	881981;	pae:PA0262;	fig|208964.12.peg.273;	PF10106;PF13296;		PA0262
PaeAG1_00269	gene	309057	309575	519	-	hcpC_1	hcpC_1	CDS	NP_248954.1	PA5267	100	PaeAG1_00269	BFV99_RS34390	100	hcpC_1	NA	NA	NA	NA	NA	NA	NA	NA	NA	NA	NA	NA	NA	NA
PaeAG1_00270	gene	310393	311901	1509	+		PaeAG1_00270	CDS	BFV99_RS01635	PA4280	53.571	PaeAG1_00270	BFV99_RS34380	99.801	BFV99_RS34380	Bifunctional ligase/repressor BirA (Biotin operon repressor) (Biotin--[acetyl-CoA-carboxylase] ligase) (EC 6.3.4.15) (Biotin--protein ligase) (Biotin-[acetyl-CoA carboxylase] synthetase)	Pseudomonas aeruginosa (strain ATCC 15692 / DSM 22644 / CIP 104116 / JCM 14847 / LMG 12228 / 1C / PRS 101 / PAO1)	protein biotinylation [GO:0009305]; regulation of transcription, DNA-templated [GO:0006355]		ATP binding [GO:0005524]; biotin-[acetyl-CoA-carboxylase] ligase activity [GO:0004077]; DNA binding [GO:0003677]; protein biotinylation [GO:0009305]; regulation of transcription, DNA-templated [GO:0006355]	GO:0003677; GO:0004077; GO:0005524; GO:0006355; GO:0009305	ATP binding [GO:0005524]; biotin-[acetyl-CoA-carboxylase] ligase activity [GO:0004077]; DNA binding [GO:0003677]	208964.PA4280;	881668;	pae:PA4280;	fig|208964.12.peg.4481;	PF03099;PF08279;	PTHR12835:SF5;	birA PA4280
PaeAG1_00271	gene	311894	312697	804	+		PaeAG1_00271	CDS	BFV99_RS01640	PA4542	31.111	PaeAG1_00271	BFV99_RS34375	100	BFV99_RS34375	Chaperone protein ClpB	Pseudomonas aeruginosa (strain ATCC 15692 / DSM 22644 / CIP 104116 / JCM 14847 / LMG 12228 / 1C / PRS 101 / PAO1)	protein metabolic process [GO:0019538]; protein refolding [GO:0042026]; response to heat [GO:0009408]	cytoplasm [GO:0005737]	cytoplasm [GO:0005737]; ATP binding [GO:0005524]; protein metabolic process [GO:0019538]; protein refolding [GO:0042026]; response to heat [GO:0009408]	GO:0005524; GO:0005737; GO:0009408; GO:0019538; GO:0042026	ATP binding [GO:0005524]	208964.PA4542;	879457;	pae:PA4542;	fig|208964.12.peg.4753;	PF00004;PF07724;PF02861;PF10431;		clpB PA4542
PaeAG1_00272	gene	312893	313309	417	+		PaeAG1_00272	CDS	BFV99_RS00510	PA5496	86.232	PaeAG1_00272	BFV99_RS00510	86.232	PA5496	NrdJb	Pseudomonas aeruginosa (strain ATCC 15692 / DSM 22644 / CIP 104116 / JCM 14847 / LMG 12228 / 1C / PRS 101 / PAO1)			ribonucleoside-diphosphate reductase activity, thioredoxin disulfide as acceptor [GO:0004748]	GO:0004748	ribonucleoside-diphosphate reductase activity, thioredoxin disulfide as acceptor [GO:0004748]	208964.PA5496;	877839;	pae:PA5496;	fig|208964.12.peg.5761;			nrdJb PA5496
PaeAG1_00273	gene	313527	315263	1737	-		PaeAG1_00273	CDS	BFV99_RS34365	PA1807	51.04	PaeAG1_00273	BFV99_RS34365	100	BFV99_RS34365	Probable ATP-binding component of ABC transporter	Pseudomonas aeruginosa (strain ATCC 15692 / DSM 22644 / CIP 104116 / JCM 14847 / LMG 12228 / 1C / PRS 101 / PAO1)	oligopeptide transport [GO:0006857]		ATP binding [GO:0005524]; ATPase activity [GO:0016887]; oligopeptide transmembrane transporter activity [GO:0035673]; oligopeptide transport [GO:0006857]	GO:0005524; GO:0006857; GO:0016887; GO:0035673	ATPase activity [GO:0016887]; ATP binding [GO:0005524]; oligopeptide transmembrane transporter activity [GO:0035673]	208964.PA1807;	878351;	pae:PA1807;	fig|208964.12.peg.1877;	PF00005;PF08352;		PA1807
PaeAG1_00274	gene	315352	316299	948	-		PaeAG1_00274	CDS	BFV99_RS34360	PA1874	29.167	PaeAG1_00274	BFV99_RS34360	100	BFV99_RS34360	Uncharacterized protein	Pseudomonas aeruginosa (strain ATCC 15692 / DSM 22644 / CIP 104116 / JCM 14847 / LMG 12228 / 1C / PRS 101 / PAO1)						208964.PA1874;	882263;	pae:PA1874;	fig|208964.12.peg.1951;			PA1874
PaeAG1_00275	gene	316361	317968	1608	-		PaeAG1_00275	CDS	BFV99_RS34355	PA4502	34.029	PaeAG1_00275	BFV99_RS34355	100	BFV99_RS34355	Probable binding protein component of ABC transporter	Pseudomonas aeruginosa (strain ATCC 15692 / DSM 22644 / CIP 104116 / JCM 14847 / LMG 12228 / 1C / PRS 101 / PAO1)	dipeptide transport [GO:0042938]	ATP-binding cassette (ABC) transporter complex [GO:0043190]; outer membrane-bounded periplasmic space [GO:0030288]	ATP-binding cassette (ABC) transporter complex [GO:0043190]; outer membrane-bounded periplasmic space [GO:0030288]; dipeptide transmembrane transporter activity [GO:0071916]; peptide transmembrane transporter activity [GO:1904680]; dipeptide transport [GO:0042938]	GO:0030288; GO:0042938; GO:0043190; GO:0071916; GO:1904680	dipeptide transmembrane transporter activity [GO:0071916]; peptide transmembrane transporter activity [GO:1904680]	208964.PA4502;	881096;	pae:PA4502;	fig|208964.12.peg.4712;	PF00496;	PTHR30290;	PA4502
PaeAG1_00276	gene	317988	318914	927	-		PaeAG1_00276	CDS	BFV99_RS34350	PA4503	36.607	PaeAG1_00276	BFV99_RS34350	100	BFV99_RS34350	Probable permease of ABC transporter	Pseudomonas aeruginosa (strain ATCC 15692 / DSM 22644 / CIP 104116 / JCM 14847 / LMG 12228 / 1C / PRS 101 / PAO1)		integral component of membrane [GO:0016021]; plasma membrane [GO:0005886]	integral component of membrane [GO:0016021]; plasma membrane [GO:0005886]; dipeptide transmembrane transporter activity [GO:0071916]	GO:0005886; GO:0016021; GO:0071916	dipeptide transmembrane transporter activity [GO:0071916]	208964.PA4503;	881080;	pae:PA4503;	fig|208964.12.peg.4713;	PF00528;		PA4503
PaeAG1_00277	gene	318914	319762	849	-		PaeAG1_00277	CDS	BFV99_RS34345	PA4504	42.5	PaeAG1_00277	BFV99_RS34345	100	BFV99_RS34345	Probable permease of ABC transporter	Pseudomonas aeruginosa (strain ATCC 15692 / DSM 22644 / CIP 104116 / JCM 14847 / LMG 12228 / 1C / PRS 101 / PAO1)		integral component of membrane [GO:0016021]; plasma membrane [GO:0005886]	integral component of membrane [GO:0016021]; plasma membrane [GO:0005886]; dipeptide transmembrane transporter activity [GO:0071916]	GO:0005886; GO:0016021; GO:0071916	dipeptide transmembrane transporter activity [GO:0071916]	208964.PA4504;	881081;	pae:PA4504;	fig|208964.12.peg.4714;	PF00528;PF12911;		PA4504
PaeAG1_00278	gene	319759	320361	603	-		PaeAG1_00278	CDS	BFV99_RS34340	PA3462	44.231	PaeAG1_00278	BFV99_RS34340	100	BFV99_RS34340	Probable sensor/response regulator hybrid	Pseudomonas aeruginosa (strain ATCC 15692 / DSM 22644 / CIP 104116 / JCM 14847 / LMG 12228 / 1C / PRS 101 / PAO1)		integral component of membrane [GO:0016021]	integral component of membrane [GO:0016021]; phosphorelay sensor kinase activity [GO:0000155]	GO:0000155; GO:0016021	phosphorelay sensor kinase activity [GO:0000155]	208964.PA3462;	877734;	pae:PA3462;	fig|208964.12.peg.3624;	PF07695;PF07696;PF02518;PF00512;PF00072;		PA3462
PaeAG1_00279	gene	320358	321497	1140	-	amiC_1	amiC_1	CDS	NP_252054.1	PA3364	30.081	PaeAG1_00279	BFV99_RS34335	100	amiC_1	Aliphatic amidase expression-regulating protein	Pseudomonas aeruginosa (strain ATCC 15692 / DSM 22644 / CIP 104116 / JCM 14847 / LMG 12228 / 1C / PRS 101 / PAO1)	amino acid transport [GO:0006865]; negative regulation of hydrolase activity [GO:0051346]; regulation of cellular amide catabolic process [GO:0034251]		amide binding [GO:0033218]; kinase activity [GO:0016301]; amino acid transport [GO:0006865]; negative regulation of hydrolase activity [GO:0051346]; regulation of cellular amide catabolic process [GO:0034251]	GO:0006865; GO:0016301; GO:0033218; GO:0034251; GO:0051346	amide binding [GO:0033218]; kinase activity [GO:0016301]	208964.PA3364;	877798;	pae:PA3364;	fig|208964.12.peg.3523;			amiC PA3364
PaeAG1_00280	gene	322656	322829	174	+		PaeAG1_00280	CDS	PaeAG1_00280	PA0526	55	PaeAG1_00280	BFV99_RS25295	50	PA0526	Uncharacterized protein	Pseudomonas aeruginosa (strain ATCC 15692 / DSM 22644 / CIP 104116 / JCM 14847 / LMG 12228 / 1C / PRS 101 / PAO1)		integral component of membrane [GO:0016021]	integral component of membrane [GO:0016021]	GO:0016021		208964.PA0526;	882186;	pae:PA0526;	fig|208964.12.peg.556;			PA0526
PaeAG1_00281	gene	323115	323378	264	+		PaeAG1_00281	CDS	PaeAG1_00281	PA5483	48.276	PaeAG1_00281	BFV99_RS34325	100	BFV99_RS34325	Alginate biosynthesis transcriptional regulatory protein AlgB	Pseudomonas aeruginosa (strain ATCC 15692 / DSM 22644 / CIP 104116 / JCM 14847 / LMG 12228 / 1C / PRS 101 / PAO1)	alginic acid biosynthetic process [GO:0042121]; negative regulation of single-species biofilm formation on inanimate substrate [GO:1900232]; phosphorelay signal transduction system [GO:0000160]; positive regulation of cell motility [GO:2000147]; positive regulation of proteolysis [GO:0045862]; positive regulation of secondary metabolite biosynthetic process [GO:1900378]; positive regulation of tr…		ATP binding [GO:0005524]; sequence-specific DNA binding [GO:0043565]; transcription factor binding [GO:0008134]; transcription regulatory region DNA binding [GO:0044212]; alginic acid biosynthetic process [GO:0042121]; negative regulation of single-species biofilm formation on inanimate substrate [GO:1900232]; phosphorelay signal transduction system [GO:0000160]; positive regulation of cell motil…	GO:0000160; GO:0005524; GO:0008134; GO:0042121; GO:0043565; GO:0044212; GO:0045862; GO:0045893; GO:1900232; GO:1900378; GO:2000147	ATP binding [GO:0005524]; sequence-specific DNA binding [GO:0043565]; transcription factor binding [GO:0008134]; transcription regulatory region DNA binding [GO:0044212]	208964.PA5483;	877696;	pae:PA5483;	fig|208964.12.peg.5748;	PF02954;PF00072;PF00158;		algB PA5483
PaeAG1_00282	gene	323381	323986	606	+		PaeAG1_00282	CDS	PaeAG1_00282	PA2771	27.848	PaeAG1_00282	BFV99_RS34320	100	BFV99_RS34320	Uncharacterized protein	Pseudomonas aeruginosa (strain ATCC 15692 / DSM 22644 / CIP 104116 / JCM 14847 / LMG 12228 / 1C / PRS 101 / PAO1)			diguanylate cyclase activity [GO:0052621]; nucleotide binding [GO:0000166]	GO:0000166; GO:0052621	diguanylate cyclase activity [GO:0052621]; nucleotide binding [GO:0000166]	208964.PA2771;	882750;	pae:PA2771;	fig|208964.12.peg.2908;	PF01590;PF00990;		PA2771
PaeAG1_00283	gene	324296	324565	270	+		PaeAG1_00283	CDS	BFV99_RS34315	PA2164	36.957	PaeAG1_00283	BFV99_RS34315	100	BFV99_RS34315	Malto-oligosyltrehalose trehalohydrolase (MTHase) (EC 3.2.1.141) (4-alpha-D-((1->4)-alpha-D-glucano)trehalose trehalohydrolase) (Maltooligosyl trehalose trehalohydrolase)	Pseudomonas aeruginosa (strain ATCC 15692 / DSM 22644 / CIP 104116 / JCM 14847 / LMG 12228 / 1C / PRS 101 / PAO1)	trehalose biosynthetic process [GO:0005992]	cytoplasm [GO:0005737]	cytoplasm [GO:0005737]; 4-alpha-D-(1->4)-alpha-D-glucanotrehalose trehalohydrolase activity [GO:0033942]; trehalose biosynthetic process [GO:0005992]	GO:0005737; GO:0005992; GO:0033942	4-alpha-D-(1->4)-alpha-D-glucanotrehalose trehalohydrolase activity [GO:0033942]	208964.PA2164;	880986;	pae:PA2164;	fig|208964.12.peg.2264;	PF00128;PF02922;PF11941;		PA2164
PaeAG1_00284	gene	326227	326628	402	+		PaeAG1_00284	CDS	PaeAG1_00284	PA3463	34.483	PaeAG1_00284	BFV99_RS34300	100	BFV99_RS34300	UPF0270 protein PA3463	Pseudomonas aeruginosa (strain ATCC 15692 / DSM 22644 / CIP 104116 / JCM 14847 / LMG 12228 / 1C / PRS 101 / PAO1)						208964.PA3463;	877735;	pae:PA3463;	fig|208964.12.peg.3625;	PF06794;		PA3463
PaeAG1_00285	gene	327407	329854	2448	+		PaeAG1_00285	CDS	PaeAG1_00285	PA2553	30.769	PaeAG1_00285	BFV99_RS06215	46.809	BFV99_RS06215	Probable acyl-CoA thiolase	Pseudomonas aeruginosa (strain ATCC 15692 / DSM 22644 / CIP 104116 / JCM 14847 / LMG 12228 / 1C / PRS 101 / PAO1)	fatty acid beta-oxidation [GO:0006635]		acetyl-CoA C-acetyltransferase activity [GO:0003985]; acetyl-CoA C-acyltransferase activity [GO:0003988]; fatty acid beta-oxidation [GO:0006635]	GO:0003985; GO:0003988; GO:0006635	acetyl-CoA C-acetyltransferase activity [GO:0003985]; acetyl-CoA C-acyltransferase activity [GO:0003988]	208964.PA2553;	878532;	pae:PA2553;	fig|208964.12.peg.2670;	PF02803;PF00108;		PA2553
PaeAG1_00286	gene	329851	332976	3126	+		PaeAG1_00286	CDS	PaeAG1_00286	PA5418	23.699	PaeAG1_00286	BFV99_RS34290	100	BFV99_RS34290	Sarcosine oxidase alpha subunit	Pseudomonas aeruginosa (strain ATCC 15692 / DSM 22644 / CIP 104116 / JCM 14847 / LMG 12228 / 1C / PRS 101 / PAO1)	sarcosine catabolic process [GO:1901053]; tetrahydrofolate metabolic process [GO:0046653]	cytoplasm [GO:0005737]	cytoplasm [GO:0005737]; (S)-2-hydroxy-acid oxidase activity [GO:0003973]; 2-hydroxyglutarate dehydrogenase activity [GO:0047545]; sarcosine oxidase activity [GO:0008115]; sarcosine catabolic process [GO:1901053]; tetrahydrofolate metabolic process [GO:0046653]	GO:0003973; GO:0005737; GO:0008115; GO:0046653; GO:0047545; GO:1901053	(S)-2-hydroxy-acid oxidase activity [GO:0003973]; 2-hydroxyglutarate dehydrogenase activity [GO:0047545]; sarcosine oxidase activity [GO:0008115]	208964.PA5418;	880824;	pae:PA5418;	fig|208964.12.peg.5678;	PF01571;PF08669;PF07992;		soxA PA5418
PaeAG1_00287	gene	332995	333207	213	-		PaeAG1_00287	CDS	BFV99_RS34285	PA2785	34.328	PaeAG1_00287	BFV99_RS34285	100	BFV99_RS34285	Uncharacterized protein	Pseudomonas aeruginosa (strain ATCC 15692 / DSM 22644 / CIP 104116 / JCM 14847 / LMG 12228 / 1C / PRS 101 / PAO1)			sequence-specific DNA binding [GO:0043565]	GO:0043565	sequence-specific DNA binding [GO:0043565]	208964.PA2785;	882757;	pae:PA2785;	fig|208964.12.peg.2924;	PF13443;		PA2785
PaeAG1_00288	gene	333357	333590	234	+		PaeAG1_00288	CDS	PaeAG1_00288	PA1467	50	PaeAG1_00288	BFV99_RS34280	100	BFV99_RS34280	Uncharacterized protein	Pseudomonas aeruginosa (strain ATCC 15692 / DSM 22644 / CIP 104116 / JCM 14847 / LMG 12228 / 1C / PRS 101 / PAO1)			DNA-binding transcription factor activity [GO:0003700]	GO:0003700	DNA-binding transcription factor activity [GO:0003700]	208964.PA1467;	880970;	pae:PA1467;	fig|208964.12.peg.1518;	PF08279;PF13280;		PA1467
PaeAG1_00289	gene	333583	334743	1161	+		PaeAG1_00289	CDS	BFV99_RS34275	PA2944	31.034	PaeAG1_00289	BFV99_RS34275	100	BFV99_RS34275	Aerobic cobaltochelatase subunit CobN (EC 6.6.1.2) (Hydrogenobyrinic acid a,c-diamide cobaltochelatase subunit CobN)	Pseudomonas aeruginosa (strain ATCC 15692 / DSM 22644 / CIP 104116 / JCM 14847 / LMG 12228 / 1C / PRS 101 / PAO1)	cobalamin biosynthetic process [GO:0009236]; porphyrin-containing compound biosynthetic process [GO:0006779]	cytoplasm [GO:0005737]	cytoplasm [GO:0005737]; ATP binding [GO:0005524]; cobaltochelatase activity [GO:0051116]; cobalamin biosynthetic process [GO:0009236]; porphyrin-containing compound biosynthetic process [GO:0006779]	GO:0005524; GO:0005737; GO:0006779; GO:0009236; GO:0051116	ATP binding [GO:0005524]; cobaltochelatase activity [GO:0051116]	208964.PA2944;	882831;	pae:PA2944;	fig|208964.12.peg.3088;	PF02514;		cobN PA2944
PaeAG1_00290	gene	334755	335039	285	+		PaeAG1_00290	CDS	PaeAG1_00290	PA3516	34.694	PaeAG1_00290	BFV99_RS34270	100	BFV99_RS34270	Probable lyase	Pseudomonas aeruginosa (strain ATCC 15692 / DSM 22644 / CIP 104116 / JCM 14847 / LMG 12228 / 1C / PRS 101 / PAO1)	'de novo' AMP biosynthetic process [GO:0044208]		(S)-2-(5-amino-1-(5-phospho-D-ribosyl)imidazole-4-carboxamido)succinate AMP-lyase (fumarate-forming) activity [GO:0070626]; N6-(1,2-dicarboxyethyl)AMP AMP-lyase (fumarate-forming) activity [GO:0004018]; 'de novo' AMP biosynthetic process [GO:0044208]	GO:0004018; GO:0044208; GO:0070626	(S)-2-(5-amino-1-(5-phospho-D-ribosyl)imidazole-4-carboxamido)succinate AMP-lyase (fumarate-forming) activity [GO:0070626]; N6-(1,2-dicarboxyethyl)AMP AMP-lyase (fumarate-forming) activity [GO:0004018]	208964.PA3516;	879993;	pae:PA3516;	fig|208964.12.peg.3680;	PF10397;PF00206;		PA3516
PaeAG1_00291	gene	335195	337585	2391	+		PaeAG1_00291	CDS	BFV99_RS34265	PA2735	44.431	PaeAG1_00291	BFV99_RS34265	100	BFV99_RS34265	Probable restriction-modification system protein	Pseudomonas aeruginosa (strain ATCC 15692 / DSM 22644 / CIP 104116 / JCM 14847 / LMG 12228 / 1C / PRS 101 / PAO1)	DNA methylation [GO:0006306]		DNA binding [GO:0003677]; N-methyltransferase activity [GO:0008170]; DNA methylation [GO:0006306]	GO:0003677; GO:0006306; GO:0008170	DNA binding [GO:0003677]; N-methyltransferase activity [GO:0008170]	208964.PA2735;	882625;	pae:PA2735;	fig|208964.12.peg.2860;	PF12161;PF02384;		PA2735
PaeAG1_00292	gene	337995	338897	903	+		PaeAG1_00292	CDS	BFV99_RS34260	PA2734	28.731	PaeAG1_00292	BFV99_RS34260	100	BFV99_RS34260	Uncharacterized protein	Pseudomonas aeruginosa (strain ATCC 15692 / DSM 22644 / CIP 104116 / JCM 14847 / LMG 12228 / 1C / PRS 101 / PAO1)						208964.PA2734;	882624;	pae:PA2734;	fig|208964.12.peg.2859;			PA2734
PaeAG1_00293	gene	338897	340366	1470	+		PaeAG1_00293	CDS	BFV99_RS34255	PA4502	29.474	PaeAG1_00293	BFV99_RS34255	100	BFV99_RS34255	Probable binding protein component of ABC transporter	Pseudomonas aeruginosa (strain ATCC 15692 / DSM 22644 / CIP 104116 / JCM 14847 / LMG 12228 / 1C / PRS 101 / PAO1)	dipeptide transport [GO:0042938]	ATP-binding cassette (ABC) transporter complex [GO:0043190]; outer membrane-bounded periplasmic space [GO:0030288]	ATP-binding cassette (ABC) transporter complex [GO:0043190]; outer membrane-bounded periplasmic space [GO:0030288]; dipeptide transmembrane transporter activity [GO:0071916]; peptide transmembrane transporter activity [GO:1904680]; dipeptide transport [GO:0042938]	GO:0030288; GO:0042938; GO:0043190; GO:0071916; GO:1904680	dipeptide transmembrane transporter activity [GO:0071916]; peptide transmembrane transporter activity [GO:1904680]	208964.PA4502;	881096;	pae:PA4502;	fig|208964.12.peg.4712;	PF00496;	PTHR30290;	PA4502
PaeAG1_00294	gene	340689	343706	3018	+		PaeAG1_00294	CDS	BFV99_RS34250	PA2732	41.315	PaeAG1_00294	BFV99_RS34250	100	BFV99_RS34250	Uncharacterized protein	Pseudomonas aeruginosa (strain ATCC 15692 / DSM 22644 / CIP 104116 / JCM 14847 / LMG 12228 / 1C / PRS 101 / PAO1)	DNA modification [GO:0006304]		DNA binding [GO:0003677]; endonuclease activity [GO:0004519]; DNA modification [GO:0006304]	GO:0003677; GO:0004519; GO:0006304	DNA binding [GO:0003677]; endonuclease activity [GO:0004519]	208964.PA2732;	882706;	pae:PA2732;	fig|208964.12.peg.2857;	PF04313;		PA2732
PaeAG1_00295	gene	344598	345689	1092	+		PaeAG1_00295	CDS	BFV99_RS34240	PA3723	46.705	PaeAG1_00295	BFV99_RS34240	100	BFV99_RS34240	Probable FMN oxidoreductase	Pseudomonas aeruginosa (strain ATCC 15692 / DSM 22644 / CIP 104116 / JCM 14847 / LMG 12228 / 1C / PRS 101 / PAO1)			FMN binding [GO:0010181]; oxidoreductase activity [GO:0016491]	GO:0010181; GO:0016491	FMN binding [GO:0010181]; oxidoreductase activity [GO:0016491]	208964.PA3723;	880373;	pae:PA3723;	fig|208964.12.peg.3894;	PF00724;		PA3723
PaeAG1_00296	gene	345816	346805	990	+		PaeAG1_00296	CDS	BFV99_RS34235	PA2491	38.209	PaeAG1_00296	BFV99_RS34235	100	BFV99_RS34235	Probable oxidoreductase	Pseudomonas aeruginosa (strain ATCC 15692 / DSM 22644 / CIP 104116 / JCM 14847 / LMG 12228 / 1C / PRS 101 / PAO1)	negative regulation of protein secretion [GO:0050709]; negative regulation of secondary metabolite biosynthetic process [GO:1900377]; negative regulation of transmembrane transport [GO:0034763]		oxidoreductase activity [GO:0016491]; negative regulation of protein secretion [GO:0050709]; negative regulation of secondary metabolite biosynthetic process [GO:1900377]; negative regulation of transmembrane transport [GO:0034763]	GO:0016491; GO:0034763; GO:0050709; GO:1900377	oxidoreductase activity [GO:0016491]	208964.PA2491;	880416;	pae:PA2491;	fig|208964.12.peg.2602;	PF08240;		PA2491
PaeAG1_00297	gene	346904	347197	294	+		PaeAG1_00297	CDS	BFV99_RS34230	PA3566	42.268	PaeAG1_00297	BFV99_RS34230	100	BFV99_RS34230	Uncharacterized protein	Pseudomonas aeruginosa (strain ATCC 15692 / DSM 22644 / CIP 104116 / JCM 14847 / LMG 12228 / 1C / PRS 101 / PAO1)		cytosol [GO:0005829]	cytosol [GO:0005829]; oxidoreductase activity [GO:0016491]	GO:0005829; GO:0016491	oxidoreductase activity [GO:0016491]	208964.PA3566;	878685;	pae:PA3566;	fig|208964.12.peg.3732;	PF03992;		PA3566
PaeAG1_00298	gene	347208	348227	1020	+		PaeAG1_00298	CDS	BFV99_RS34225	PA3567	69.617	PaeAG1_00298	BFV99_RS34225	100	BFV99_RS34225	Zinc-type alcohol dehydrogenase-like protein	Pseudomonas aeruginosa (strain ATCC 15692 / DSM 22644 / CIP 104116 / JCM 14847 / LMG 12228 / 1C / PRS 101 / PAO1)			oxidoreductase activity [GO:0016491]; zinc ion binding [GO:0008270]	GO:0008270; GO:0016491	oxidoreductase activity [GO:0016491]; zinc ion binding [GO:0008270]	208964.PA3567;	878695;	pae:PA3567;	fig|208964.12.peg.3733;	PF08240;		PA3567
PaeAG1_00299	gene	349175	351040	1866	+		PaeAG1_00299	CDS	BFV99_RS34215	PA0982	31.579	PaeAG1_00299	BFV99_RS34215	100	BFV99_RS34215	Uncharacterized protein	Pseudomonas aeruginosa (strain ATCC 15692 / DSM 22644 / CIP 104116 / JCM 14847 / LMG 12228 / 1C / PRS 101 / PAO1)						208964.PA0982;	879193;	pae:PA0982;	fig|208964.12.peg.1017;	PF13462;		PA0982
PaeAG1_00300	gene	351066	353693	2628	+		PaeAG1_00300	CDS	BFV99_RS34210	PA4234	40.054	PaeAG1_00300	BFV99_RS34210	100	BFV99_RS34210	UvrABC system protein A (UvrA protein) (Excinuclease ABC subunit A)	Pseudomonas aeruginosa (strain ATCC 15692 / DSM 22644 / CIP 104116 / JCM 14847 / LMG 12228 / 1C / PRS 101 / PAO1)	nucleotide-excision repair [GO:0006289]; SOS response [GO:0009432]	cytoplasm [GO:0005737]; excinuclease repair complex [GO:0009380]	cytoplasm [GO:0005737]; excinuclease repair complex [GO:0009380]; ATP binding [GO:0005524]; ATPase activity [GO:0016887]; DNA binding [GO:0003677]; excinuclease ABC activity [GO:0009381]; zinc ion binding [GO:0008270]; nucleotide-excision repair [GO:0006289]; SOS response [GO:0009432]	GO:0003677; GO:0005524; GO:0005737; GO:0006289; GO:0008270; GO:0009380; GO:0009381; GO:0009432; GO:0016887	ATPase activity [GO:0016887]; ATP binding [GO:0005524]; DNA binding [GO:0003677]; excinuclease ABC activity [GO:0009381]; zinc ion binding [GO:0008270]	208964.PA4234;	881827;	pae:PA4234;	fig|208964.12.peg.4435;			uvrA PA4234
PaeAG1_00301	gene	353774	355633	1860	-		PaeAG1_00301	CDS	BFV99_RS34205	PA0227	37.037	PaeAG1_00301	BFV99_RS34205	100	BFV99_RS34205	Probable CoA transferase, subunit B	Pseudomonas aeruginosa (strain ATCC 15692 / DSM 22644 / CIP 104116 / JCM 14847 / LMG 12228 / 1C / PRS 101 / PAO1)			CoA-transferase activity [GO:0008410]	GO:0008410	CoA-transferase activity [GO:0008410]	208964.PA0227;	877818;	pae:PA0227;	fig|208964.12.peg.237;	PF01144;		PA0227
PaeAG1_00302	gene	355825	356325	501	-		PaeAG1_00302	CDS	BFV99_RS13120	PA4424	50	PaeAG1_00302	BFV99_RS29410	39.098	PA4424	UPF0102 protein PA4424	Pseudomonas aeruginosa (strain ATCC 15692 / DSM 22644 / CIP 104116 / JCM 14847 / LMG 12228 / 1C / PRS 101 / PAO1)			nuclease activity [GO:0004518]; nucleic acid binding [GO:0003676]	GO:0003676; GO:0004518	nuclease activity [GO:0004518]; nucleic acid binding [GO:0003676]	208964.PA4424;	881195;	pae:PA4424;	fig|208964.12.peg.4633;	PF02021;	PTHR34039;	PA4424
PaeAG1_00303	gene	356559	356864	306	-		PaeAG1_00303	CDS	BFV99_RS34195	PA4354	48.515	PaeAG1_00303	BFV99_RS34195	100	BFV99_RS34195	Uncharacterized protein	Pseudomonas aeruginosa (strain ATCC 15692 / DSM 22644 / CIP 104116 / JCM 14847 / LMG 12228 / 1C / PRS 101 / PAO1)	negative regulation of transcription, DNA-templated [GO:0045892]; regulation of single-species biofilm formation on inanimate substrate [GO:1900231]; regulation of transcription, DNA-templated [GO:0006355]	protein-DNA complex [GO:0032993]	protein-DNA complex [GO:0032993]; DNA-binding transcription repressor activity [GO:0001217]; transcription regulatory region DNA binding [GO:0044212]; transcription regulatory region sequence-specific DNA binding [GO:0000976]; negative regulation of transcription, DNA-templated [GO:0045892]; regulation of single-species biofilm formation on inanimate substrate [GO:1900231]; regulation of transcri…	GO:0000976; GO:0001217; GO:0006355; GO:0032993; GO:0044212; GO:0045892; GO:1900231	DNA-binding transcription repressor activity [GO:0001217]; transcription regulatory region DNA binding [GO:0044212]; transcription regulatory region sequence-specific DNA binding [GO:0000976]	208964.PA4354;	881441;	pae:PA4354;	fig|208964.12.peg.4559;			PA4354
PaeAG1_00304	gene	357003	357986	984	-		PaeAG1_00304	CDS	BFV99_RS34190	PA1186	44.713	PaeAG1_00304	BFV99_RS34190	100	BFV99_RS34190	Uncharacterized protein	Pseudomonas aeruginosa (strain ATCC 15692 / DSM 22644 / CIP 104116 / JCM 14847 / LMG 12228 / 1C / PRS 101 / PAO1)			oxidoreductase activity, acting on paired donors, with incorporation or reduction of molecular oxygen [GO:0016705]	GO:0016705	oxidoreductase activity, acting on paired donors, with incorporation or reduction of molecular oxygen [GO:0016705]	208964.PA1186;	877941;	pae:PA1186;	fig|208964.12.peg.1232;	PF00296;		PA1186
PaeAG1_00305	gene	358053	359177	1125	-		PaeAG1_00305	CDS	BFV99_RS34185	PA1334	58.76	PaeAG1_00305	BFV99_RS34185	100	BFV99_RS34185	Probable oxidoreductase	Pseudomonas aeruginosa (strain ATCC 15692 / DSM 22644 / CIP 104116 / JCM 14847 / LMG 12228 / 1C / PRS 101 / PAO1)		cytosol [GO:0005829]	cytosol [GO:0005829]; FMN binding [GO:0010181]; oxidoreductase activity [GO:0016491]	GO:0005829; GO:0010181; GO:0016491	FMN binding [GO:0010181]; oxidoreductase activity [GO:0016491]	208964.PA1334;	879340;	pae:PA1334;	fig|208964.12.peg.1386;	PF00724;		PA1334
PaeAG1_00306	gene	359358	359756	399	-		PaeAG1_00306	CDS	PaeAG1_00306	PA1368	85.714	PaeAG1_00306	BFV99_RS34180	100	BFV99_RS34180	Uncharacterized protein	Pseudomonas aeruginosa (strain ATCC 15692 / DSM 22644 / CIP 104116 / JCM 14847 / LMG 12228 / 1C / PRS 101 / PAO1)	transposition, DNA-mediated [GO:0006313]		DNA binding [GO:0003677]; transposase activity [GO:0004803]; transposition, DNA-mediated [GO:0006313]	GO:0003677; GO:0004803; GO:0006313	DNA binding [GO:0003677]; transposase activity [GO:0004803]	208964.PA1368;	881140;	pae:PA1368;	fig|208964.12.peg.1422;	PF01609;PF05598;		PA1368
PaeAG1_00307	gene	359864	360778	915	-		PaeAG1_00307	CDS	BFV99_RS34175	PA3630	31.65	PaeAG1_00307	BFV99_RS34175	100	BFV99_RS34175	Probable transcriptional regulator	Pseudomonas aeruginosa (strain ATCC 15692 / DSM 22644 / CIP 104116 / JCM 14847 / LMG 12228 / 1C / PRS 101 / PAO1)	transcription, DNA-templated [GO:0006351]		DNA-binding transcription factor activity [GO:0003700]; sequence-specific DNA binding [GO:0043565]; transcription, DNA-templated [GO:0006351]	GO:0003700; GO:0006351; GO:0043565	DNA-binding transcription factor activity [GO:0003700]; sequence-specific DNA binding [GO:0043565]	208964.PA3630;	880466;	pae:PA3630;	fig|208964.12.peg.3799;	PF00126;PF03466;		PA3630
PaeAG1_00308	gene	360886	361665	780	+		PaeAG1_00308	CDS	BFV99_RS34170	PA4907	35.772	PaeAG1_00308	BFV99_RS34170	100	BFV99_RS34170	Probable short-chain dehydrogenase	Pseudomonas aeruginosa (strain ATCC 15692 / DSM 22644 / CIP 104116 / JCM 14847 / LMG 12228 / 1C / PRS 101 / PAO1)		cytosol [GO:0005829]	cytosol [GO:0005829]; oxidoreductase activity [GO:0016491]	GO:0005829; GO:0016491	oxidoreductase activity [GO:0016491]	208964.PA4907;	878002;	pae:PA4907;	fig|208964.12.peg.5140;	PF00106;		PA4907
PaeAG1_00309	gene	361733	361831	99	+		PaeAG1_00309	CDS	PaeAG1_00309	PA3076	44.444	PaeAG1_00309	BFV99_RS24170	44.444	PA3076	Uncharacterized protein	Pseudomonas aeruginosa (strain ATCC 15692 / DSM 22644 / CIP 104116 / JCM 14847 / LMG 12228 / 1C / PRS 101 / PAO1)						208964.PA3076;	878348;	pae:PA3076;	fig|208964.12.peg.3227;			PA3076
PaeAG1_00310	gene	361831	361950	120	+		PaeAG1_00310	CDS	PaeAG1_00310	PA1298	25.641	PaeAG1_00310	BFV99_RS34165	100	BFV99_RS34165	Uncharacterized protein	Pseudomonas aeruginosa (strain ATCC 15692 / DSM 22644 / CIP 104116 / JCM 14847 / LMG 12228 / 1C / PRS 101 / PAO1)	regulation of transcription, DNA-templated [GO:0006355]		DNA binding [GO:0003677]; metal ion binding [GO:0046872]; regulation of transcription, DNA-templated [GO:0006355]	GO:0003677; GO:0006355; GO:0046872	DNA binding [GO:0003677]; metal ion binding [GO:0046872]	208964.PA1298;	881520;	pae:PA1298;	fig|208964.12.peg.1349;	PF02583;	PTHR33677;	PA1298
PaeAG1_00311	gene	362010	363119	1110	+		PaeAG1_00311	CDS	BFV99_RS34160	PA3629	74.255	PaeAG1_00311	BFV99_RS34160	100	BFV99_RS34160	S-(hydroxymethyl)glutathione dehydrogenase (EC 1.1.1.284)	Pseudomonas aeruginosa (strain ATCC 15692 / DSM 22644 / CIP 104116 / JCM 14847 / LMG 12228 / 1C / PRS 101 / PAO1)	ethanol oxidation [GO:0006069]; formaldehyde catabolic process [GO:0046294]	cytosol [GO:0005829]	cytosol [GO:0005829]; alcohol dehydrogenase activity, zinc-dependent [GO:0004024]; formaldehyde dehydrogenase activity [GO:0018467]; S-(hydroxymethyl)glutathione dehydrogenase activity [GO:0051903]; zinc ion binding [GO:0008270]; ethanol oxidation [GO:0006069]; formaldehyde catabolic process [GO:0046294]	GO:0004024; GO:0005829; GO:0006069; GO:0008270; GO:0018467; GO:0046294; GO:0051903	alcohol dehydrogenase activity, zinc-dependent [GO:0004024]; formaldehyde dehydrogenase activity [GO:0018467]; S-(hydroxymethyl)glutathione dehydrogenase activity [GO:0051903]; zinc ion binding [GO:0008270]	208964.PA3629;	880459;	pae:PA3629;	fig|208964.12.peg.3798;	PF08240;PF00107;		adhC PA3629
PaeAG1_00312	gene	363163	363561	399	+		PaeAG1_00312	CDS	BFV99_RS34155	PA3956	44.538	PaeAG1_00312	BFV99_RS34155	100	BFV99_RS34155	Uncharacterized protein	Pseudomonas aeruginosa (strain ATCC 15692 / DSM 22644 / CIP 104116 / JCM 14847 / LMG 12228 / 1C / PRS 101 / PAO1)						208964.PA3956;	878858;	pae:PA3956;	fig|208964.12.peg.4146;	PF00903;		PA3956
PaeAG1_00313	gene	363747	364028	282	+		PaeAG1_00313	CDS	PaeAG1_00313	PA1220	32.787	PaeAG1_00313	BFV99_RS29460	30.986	PA1220	Uncharacterized protein	Pseudomonas aeruginosa (strain ATCC 15692 / DSM 22644 / CIP 104116 / JCM 14847 / LMG 12228 / 1C / PRS 101 / PAO1)						208964.PA1220;	879715;	pae:PA1220;	fig|208964.12.peg.1266;			PA1220
PaeAG1_00314	gene	364449	365081	633	+		PaeAG1_00314	CDS	PaeAG1_00314	PA1773	28.155	PaeAG1_00314	BFV99_RS14800	28.155	PA1773	CmaX protein	Pseudomonas aeruginosa (strain ATCC 15692 / DSM 22644 / CIP 104116 / JCM 14847 / LMG 12228 / 1C / PRS 101 / PAO1)		integral component of membrane [GO:0016021]	integral component of membrane [GO:0016021]; metal ion transmembrane transporter activity [GO:0046873]	GO:0016021; GO:0046873	metal ion transmembrane transporter activity [GO:0046873]	208964.PA1773;	880766;	pae:PA1773;	fig|208964.12.peg.1838;	PF01544;		cmaX PA1773
PaeAG1_00315	gene	365587	366126	540	-		PaeAG1_00315	CDS	BFV99_RS34140	PA4436	28.488	PaeAG1_00315	BFV99_RS34140	100	BFV99_RS34140	Probable transcriptional regulator	Pseudomonas aeruginosa (strain ATCC 15692 / DSM 22644 / CIP 104116 / JCM 14847 / LMG 12228 / 1C / PRS 101 / PAO1)			DNA-binding transcription factor activity [GO:0003700]; sequence-specific DNA binding [GO:0043565]	GO:0003700; GO:0043565	DNA-binding transcription factor activity [GO:0003700]; sequence-specific DNA binding [GO:0043565]	208964.PA4436;	880951;	pae:PA4436;	fig|208964.12.peg.4645;	PF12833;		PA4436
PaeAG1_00316	gene	366664	366966	303	+		PaeAG1_00316	CDS	BFV99_RS34135	PA4774	52.941	PaeAG1_00316	BFV99_RS34135	100	BFV99_RS34135	Polyamine aminopropyltransferase 2 (Putrescine aminopropyltransferase) (PAPT) (Spermidine synthase) (SPDS) (SPDSY) (EC 2.5.1.16)	Pseudomonas aeruginosa (strain ATCC 15692 / DSM 22644 / CIP 104116 / JCM 14847 / LMG 12228 / 1C / PRS 101 / PAO1)	polyamine biosynthetic process [GO:0006596]; spermidine biosynthetic process [GO:0008295]	cytoplasm [GO:0005737]	cytoplasm [GO:0005737]; spermidine synthase activity [GO:0004766]; polyamine biosynthetic process [GO:0006596]; spermidine biosynthetic process [GO:0008295]	GO:0004766; GO:0005737; GO:0006596; GO:0008295	spermidine synthase activity [GO:0004766]	208964.PA4774;	881824;	pae:PA4774;	fig|208964.12.peg.5001;	PF17284;		speE2 PA4774
PaeAG1_00317	gene	367595	367792	198	-		PaeAG1_00317	CDS	PaeAG1_00317	PA2836	37.143	PaeAG1_00317	BFV99_RS34130	100	BFV99_RS34130	Probable secretion protein	Pseudomonas aeruginosa (strain ATCC 15692 / DSM 22644 / CIP 104116 / JCM 14847 / LMG 12228 / 1C / PRS 101 / PAO1)	protein secretion [GO:0009306]; transmembrane transport [GO:0055085]	membrane [GO:0016020]	membrane [GO:0016020]; transporter activity [GO:0005215]; protein secretion [GO:0009306]; transmembrane transport [GO:0055085]	GO:0005215; GO:0009306; GO:0016020; GO:0055085	transporter activity [GO:0005215]	208964.PA2836;	882819;	pae:PA2836;	fig|208964.12.peg.2973;	PF00529;PF16576;		PA2836
PaeAG1_00318	gene	367969	368865	897	-		PaeAG1_00318	CDS	BFV99_RS34125	PA2534	37.209	PaeAG1_00318	BFV99_RS34125	100	BFV99_RS34125	Probable transcriptional regulator	Pseudomonas aeruginosa (strain ATCC 15692 / DSM 22644 / CIP 104116 / JCM 14847 / LMG 12228 / 1C / PRS 101 / PAO1)	transcription, DNA-templated [GO:0006351]		DNA-binding transcription factor activity [GO:0003700]; sequence-specific DNA binding [GO:0043565]; transcription, DNA-templated [GO:0006351]	GO:0003700; GO:0006351; GO:0043565	DNA-binding transcription factor activity [GO:0003700]; sequence-specific DNA binding [GO:0043565]	208964.PA2534;	879890;	pae:PA2534;	fig|208964.12.peg.2650;	PF00126;PF03466;		PA2534
PaeAG1_00319	gene	369006	369995	990	+		PaeAG1_00319	CDS	BFV99_RS34235	PA2491	32.641	PaeAG1_00319	BFV99_RS34120	100	BFV99_RS34120	Probable oxidoreductase	Pseudomonas aeruginosa (strain ATCC 15692 / DSM 22644 / CIP 104116 / JCM 14847 / LMG 12228 / 1C / PRS 101 / PAO1)	negative regulation of protein secretion [GO:0050709]; negative regulation of secondary metabolite biosynthetic process [GO:1900377]; negative regulation of transmembrane transport [GO:0034763]		oxidoreductase activity [GO:0016491]; negative regulation of protein secretion [GO:0050709]; negative regulation of secondary metabolite biosynthetic process [GO:1900377]; negative regulation of transmembrane transport [GO:0034763]	GO:0016491; GO:0034763; GO:0050709; GO:1900377	oxidoreductase activity [GO:0016491]	208964.PA2491;	880416;	pae:PA2491;	fig|208964.12.peg.2602;	PF08240;		PA2491
PaeAG1_00320	gene	370371	370447	77	-		PaeAG1_00320	tRNA	PaeAG1_00320		NA			NA		NA	NA	NA	NA	NA	NA	NA	NA	NA	NA	NA	NA	NA	NA
PaeAG1_00321	gene	371180	372631	1452	+	gabD	gabD	CDS	NP_248956.1	PA0265	100	PaeAG1_00321	BFV99_RS34100	100	gabD	Glutarate-semialdehyde dehydrogenase (EC 1.2.1.-)	Pseudomonas aeruginosa (strain ATCC 15692 / DSM 22644 / CIP 104116 / JCM 14847 / LMG 12228 / 1C / PRS 101 / PAO1)	gamma-aminobutyric acid catabolic process [GO:0009450]; L-lysine catabolic process [GO:0019477]		glutarate-semialdehyde dehydrogenase (NAD+) activity [GO:0047949]; succinate-semialdehyde dehydrogenase (NAD+) activity [GO:0004777]; succinate-semialdehyde dehydrogenase [NAD(P)+] activity [GO:0009013]; gamma-aminobutyric acid catabolic process [GO:0009450]; L-lysine catabolic process [GO:0019477]	GO:0004777; GO:0009013; GO:0009450; GO:0019477; GO:0047949	glutarate-semialdehyde dehydrogenase (NAD+) activity [GO:0047949]; succinate-semialdehyde dehydrogenase (NAD+) activity [GO:0004777]; succinate-semialdehyde dehydrogenase [NAD(P)+] activity [GO:0009013]	208964.PA0265;	881913;	pae:PA0265;	fig|208964.12.peg.276;	PF00171;		davD PA0265
PaeAG1_00322	gene	372876	374156	1281	+		PaeAG1_00322	CDS	NP_248957.1	PA0266	99.765	PaeAG1_00322	BFV99_RS34090	100	PA0266	5-aminovalerate aminotransferase DavT (EC 2.6.1.48) (5-aminovalerate transaminase) (Delta-aminovalerate aminotransferase)	Pseudomonas aeruginosa (strain ATCC 15692 / DSM 22644 / CIP 104116 / JCM 14847 / LMG 12228 / 1C / PRS 101 / PAO1)	gamma-aminobutyric acid catabolic process [GO:0009450]; L-lysine catabolic process [GO:0019477]	cytosol [GO:0005829]	cytosol [GO:0005829]; 4-aminobutyrate transaminase activity [GO:0003867]; 5-aminovalerate transaminase activity [GO:0047589]; pyridoxal phosphate binding [GO:0030170]; gamma-aminobutyric acid catabolic process [GO:0009450]; L-lysine catabolic process [GO:0019477]	GO:0003867; GO:0005829; GO:0009450; GO:0019477; GO:0030170; GO:0047589	4-aminobutyrate transaminase activity [GO:0003867]; 5-aminovalerate transaminase activity [GO:0047589]; pyridoxal phosphate binding [GO:0030170]	208964.PA0266;	880917;	pae:PA0266;	fig|208964.12.peg.278;	PF00202;		davT PA0266
PaeAG1_00323	gene	374482	375681	1200	+		PaeAG1_00323	CDS	BFV99_RS34080	PA0267	99.499	PaeAG1_00323	BFV99_RS34080	100	PA0267	Uncharacterized protein	Pseudomonas aeruginosa (strain ATCC 15692 / DSM 22644 / CIP 104116 / JCM 14847 / LMG 12228 / 1C / PRS 101 / PAO1)	phosphorelay signal transduction system [GO:0000160]		phosphorelay signal transduction system [GO:0000160]	GO:0000160		208964.PA0267;	880697;	pae:PA0267;	fig|208964.12.peg.280;	PF08668;PF00072;		PA0267
PaeAG1_00324	gene	375849	377270	1422	-		PaeAG1_00324	CDS	NP_248959.1	PA0268	99.577	PaeAG1_00324	BFV99_RS34075	100	PA0268	Probable transcriptional regulator	Pseudomonas aeruginosa (strain ATCC 15692 / DSM 22644 / CIP 104116 / JCM 14847 / LMG 12228 / 1C / PRS 101 / PAO1)	biosynthetic process [GO:0009058]		catalytic activity [GO:0003824]; DNA binding [GO:0003677]; DNA-binding transcription factor activity [GO:0003700]; pyridoxal phosphate binding [GO:0030170]; biosynthetic process [GO:0009058]	GO:0003677; GO:0003700; GO:0003824; GO:0009058; GO:0030170	catalytic activity [GO:0003824]; DNA binding [GO:0003677]; DNA-binding transcription factor activity [GO:0003700]; pyridoxal phosphate binding [GO:0030170]	208964.PA0268;	880732;	pae:PA0268;	fig|208964.12.peg.281;	PF00155;PF00392;		PA0268
PaeAG1_00325	gene	377397	377834	438	+		PaeAG1_00325	CDS	BFV99_RS34070	PA0269	99.31	PaeAG1_00325	BFV99_RS34070	100	PA0269	Alkyl hydroperoxide reductase AhpD (EC 1.11.1.15)	Pseudomonas aeruginosa (strain ATCC 15692 / DSM 22644 / CIP 104116 / JCM 14847 / LMG 12228 / 1C / PRS 101 / PAO1)			peroxidase activity [GO:0004601]; peroxiredoxin activity [GO:0051920]	GO:0004601; GO:0051920	peroxidase activity [GO:0004601]; peroxiredoxin activity [GO:0051920]	208964.PA0269;	883021;	pae:PA0269;	fig|208964.12.peg.282;	PF02627;		PA0269
PaeAG1_00326	gene	377846	378253	408	+		PaeAG1_00326	CDS	BFV99_RS34065	PA0270	97.778	PaeAG1_00326	BFV99_RS34065	100	PA0270	Uncharacterized protein	Pseudomonas aeruginosa (strain ATCC 15692 / DSM 22644 / CIP 104116 / JCM 14847 / LMG 12228 / 1C / PRS 101 / PAO1)						208964.PA0270;	880648;	pae:PA0270;	fig|208964.12.peg.283;	PF07883;		PA0270
PaeAG1_00327	gene	378287	378571	285	+		PaeAG1_00327	CDS	BFV99_RS34060	PA0271	100	PaeAG1_00327	BFV99_RS34060	100	PA0271	Uncharacterized protein	Pseudomonas aeruginosa (strain ATCC 15692 / DSM 22644 / CIP 104116 / JCM 14847 / LMG 12228 / 1C / PRS 101 / PAO1)		cytosol [GO:0005829]	cytosol [GO:0005829]; oxidoreductase activity [GO:0016491]	GO:0005829; GO:0016491	oxidoreductase activity [GO:0016491]	208964.PA0271;	880607;	pae:PA0271;	fig|208964.12.peg.284;	PF03992;		PA0271
PaeAG1_00328	gene	378568	379500	933	-		PaeAG1_00328	CDS	NP_248963.1	PA0272	98.71	PaeAG1_00328	BFV99_RS34055	100	PA0272	Probable transcriptional regulator	Pseudomonas aeruginosa (strain ATCC 15692 / DSM 22644 / CIP 104116 / JCM 14847 / LMG 12228 / 1C / PRS 101 / PAO1)			DNA binding [GO:0003677]; DNA-binding transcription factor activity [GO:0003700]	GO:0003677; GO:0003700	DNA binding [GO:0003677]; DNA-binding transcription factor activity [GO:0003700]	208964.PA0272;	877827;	pae:PA0272;	fig|208964.12.peg.285;	PF00126;PF03466;		PA0272
PaeAG1_00329	gene	379550	380764	1215	-		PaeAG1_00329	CDS	NP_248964.1	PA0273	98.02	PaeAG1_00329	BFV99_RS34050	100	PA0273	Probable major facilitator superfamily (MFS) transporter	Pseudomonas aeruginosa (strain ATCC 15692 / DSM 22644 / CIP 104116 / JCM 14847 / LMG 12228 / 1C / PRS 101 / PAO1)	transmembrane transport [GO:0055085]	integral component of membrane [GO:0016021]	integral component of membrane [GO:0016021]; transmembrane transport [GO:0055085]	GO:0016021; GO:0055085		208964.PA0273;	883091;	pae:PA0273;	fig|208964.12.peg.286;	PF07690;		PA0273
PaeAG1_00330	gene	380934	381704	771	-		PaeAG1_00330	CDS	PaeAG1_00330	PA0274	99.219	PaeAG1_00330	BFV99_RS34045	100	PA0274	Uncharacterized protein	Pseudomonas aeruginosa (strain ATCC 15692 / DSM 22644 / CIP 104116 / JCM 14847 / LMG 12228 / 1C / PRS 101 / PAO1)						208964.PA0274;	880785;	pae:PA0274;	fig|208964.12.peg.287;			PA0274
PaeAG1_00331	gene	381813	382499	687	-		PaeAG1_00331	CDS	NP_248966.1	PA0275	100	PaeAG1_00331	BFV99_RS34040	100	PA0275	Probable transcriptional regulator	Pseudomonas aeruginosa (strain ATCC 15692 / DSM 22644 / CIP 104116 / JCM 14847 / LMG 12228 / 1C / PRS 101 / PAO1)		cytosol [GO:0005829]	cytosol [GO:0005829]; DNA binding [GO:0003677]; DNA-binding transcription factor activity [GO:0003700]	GO:0003677; GO:0003700; GO:0005829	DNA binding [GO:0003677]; DNA-binding transcription factor activity [GO:0003700]	208964.PA0275;	880776;	pae:PA0275;	fig|208964.12.peg.288;	PF00027;PF13545;		PA0275
PaeAG1_00332	gene	382575	383090	516	+		PaeAG1_00332	CDS	BFV99_RS34035	PA0276	100	PaeAG1_00332	BFV99_RS34035	100	PA0276	Uncharacterized protein	Pseudomonas aeruginosa (strain ATCC 15692 / DSM 22644 / CIP 104116 / JCM 14847 / LMG 12228 / 1C / PRS 101 / PAO1)	sphingoid catabolic process [GO:0046521]	integral component of membrane [GO:0016021]	integral component of membrane [GO:0016021]; sphingoid catabolic process [GO:0046521]	GO:0016021; GO:0046521		208964.PA0276;	880723;	pae:PA0276;	fig|208964.12.peg.289;	PF06127;	PTHR28026;	PA0276
PaeAG1_00333	gene	383130	383888	759	-		PaeAG1_00333	CDS	BFV99_RS05560	PA0277	99.603	PaeAG1_00333	BFV99_RS34030	100	PA0277	Uncharacterized protein	Pseudomonas aeruginosa (strain ATCC 15692 / DSM 22644 / CIP 104116 / JCM 14847 / LMG 12228 / 1C / PRS 101 / PAO1)			metalloendopeptidase activity [GO:0004222]	GO:0004222	metalloendopeptidase activity [GO:0004222]	208964.PA0277;	883050;	pae:PA0277;	fig|208964.12.peg.290;	PF01435;		PA0277
PaeAG1_00334	gene	384060	384644	585	-		PaeAG1_00334	CDS	BFV99_RS34025	PA0278	97.938	PaeAG1_00334	BFV99_RS34025	100	PA0278	Probable membrane transporter protein	Pseudomonas aeruginosa (strain ATCC 15692 / DSM 22644 / CIP 104116 / JCM 14847 / LMG 12228 / 1C / PRS 101 / PAO1)		integral component of membrane [GO:0016021]; plasma membrane [GO:0005886]	integral component of membrane [GO:0016021]; plasma membrane [GO:0005886]	GO:0005886; GO:0016021		208964.PA0278;	880729;	pae:PA0278;	fig|208964.12.peg.291;	PF01925;		PA0278
PaeAG1_00335	gene	384993	385304	312	+		PaeAG1_00335	CDS	PaeAG1_00335	PA2363	25.926	PaeAG1_00335	BFV99_RS34020	100	BFV99_RS34020	Uncharacterized protein	Pseudomonas aeruginosa (strain ATCC 15692 / DSM 22644 / CIP 104116 / JCM 14847 / LMG 12228 / 1C / PRS 101 / PAO1)						208964.PA2363;	882215;	pae:PA2363;	fig|208964.12.peg.2473;	PF05936;	PTHR35566;	PA2363
PaeAG1_00336	gene	386117	386869	753	-		PaeAG1_00336	CDS	PaeAG1_00336	PA0789	28.986	PaeAG1_00336	BFV99_RS34015	100	BFV99_RS34015	Probable amino acid permease	Pseudomonas aeruginosa (strain ATCC 15692 / DSM 22644 / CIP 104116 / JCM 14847 / LMG 12228 / 1C / PRS 101 / PAO1)	amino acid transport [GO:0006865]	integral component of membrane [GO:0016021]	integral component of membrane [GO:0016021]; transmembrane transporter activity [GO:0022857]; amino acid transport [GO:0006865]	GO:0006865; GO:0016021; GO:0022857	transmembrane transporter activity [GO:0022857]		879370;	pae:PA0789;	fig|208964.12.peg.822;	PF00324;		PA0789
PaeAG1_00337	gene	386892	387917	1026	-		PaeAG1_00337	CDS	BFV99_RS34010	PA2595	34.286	PaeAG1_00337	BFV99_RS34010	100	BFV99_RS34010	Uncharacterized protein	Pseudomonas aeruginosa (strain ATCC 15692 / DSM 22644 / CIP 104116 / JCM 14847 / LMG 12228 / 1C / PRS 101 / PAO1)	alkanesulfonate transport [GO:0042918]; sulfur compound metabolic process [GO:0006790]	membrane [GO:0016020]	membrane [GO:0016020]; alkanesulfonate transmembrane transporter activity [GO:0042959]; ATPase activity, coupled to transmembrane movement of substances [GO:0042626]; alkanesulfonate transport [GO:0042918]; sulfur compound metabolic process [GO:0006790]	GO:0006790; GO:0016020; GO:0042626; GO:0042918; GO:0042959	alkanesulfonate transmembrane transporter activity [GO:0042959]; ATPase activity, coupled to transmembrane movement of substances [GO:0042626]	208964.PA2595;	882301;	pae:PA2595;	fig|208964.12.peg.2716;	PF09084;		PA2595
PaeAG1_00338	gene	388172	388444	273	+		PaeAG1_00338	CDS	BFV99_RS34005	PA2250	32.558	PaeAG1_00338	BFV99_RS34005	100	BFV99_RS34005	Dihydrolipoyl dehydrogenase (EC 1.8.1.4) (Dihydrolipoamide dehydrogenase) (E3 component of branched-chain alpha-keto acid dehydrogenase complex) (LPD-Val)	Pseudomonas aeruginosa (strain ATCC 15692 / DSM 22644 / CIP 104116 / JCM 14847 / LMG 12228 / 1C / PRS 101 / PAO1)	cell redox homeostasis [GO:0045454]; glycolytic process [GO:0006096]	cytoplasm [GO:0005737]	cytoplasm [GO:0005737]; dihydrolipoyl dehydrogenase activity [GO:0004148]; electron transfer activity [GO:0009055]; flavin adenine dinucleotide binding [GO:0050660]; cell redox homeostasis [GO:0045454]; glycolytic process [GO:0006096]	GO:0004148; GO:0005737; GO:0006096; GO:0009055; GO:0045454; GO:0050660	dihydrolipoyl dehydrogenase activity [GO:0004148]; electron transfer activity [GO:0009055]; flavin adenine dinucleotide binding [GO:0050660]	208964.PA2250;	878470;	pae:PA2250;	fig|208964.12.peg.2351;	PF07992;PF02852;		lpdV PA2250
PaeAG1_00339	gene	388455	388715	261	+		PaeAG1_00339	CDS	BFV99_RS34000	PA2431	41.935	PaeAG1_00339	BFV99_RS34000	100	BFV99_RS34000	Uncharacterized protein	Pseudomonas aeruginosa (strain ATCC 15692 / DSM 22644 / CIP 104116 / JCM 14847 / LMG 12228 / 1C / PRS 101 / PAO1)		integral component of membrane [GO:0016021]; plasma membrane [GO:0005886]	integral component of membrane [GO:0016021]; plasma membrane [GO:0005886]; transmembrane transporter activity [GO:0022857]	GO:0005886; GO:0016021; GO:0022857	transmembrane transporter activity [GO:0022857]	208964.PA2431;	882844;	pae:PA2431;	fig|208964.12.peg.2542;	PF04632;		PA2431
PaeAG1_00340	gene	388799	390130	1332	-		PaeAG1_00340	CDS	BFV99_RS33995	PA5217	30.108	PaeAG1_00340	BFV99_RS33995	100	BFV99_RS33995	Probable binding protein component of ABC iron transporter PA5217	Pseudomonas aeruginosa (strain ATCC 15692 / DSM 22644 / CIP 104116 / JCM 14847 / LMG 12228 / 1C / PRS 101 / PAO1)						208964.PA5217;	880842;	pae:PA5217;	fig|208964.12.peg.5467;			PA5217
PaeAG1_00341	gene	390127	390417	291	-		PaeAG1_00341	CDS	PaeAG1_00341	PA4925	40	PaeAG1_00341	BFV99_RS33990	100	BFV99_RS33990	Uncharacterized protein	Pseudomonas aeruginosa (strain ATCC 15692 / DSM 22644 / CIP 104116 / JCM 14847 / LMG 12228 / 1C / PRS 101 / PAO1)	transmembrane transport [GO:0055085]	integral component of membrane [GO:0016021]	integral component of membrane [GO:0016021]; transmembrane transport [GO:0055085]	GO:0016021; GO:0055085		208964.PA4925;	878053;	pae:PA4925;	fig|208964.12.peg.5158;	PF00924;		PA4925
PaeAG1_00342	gene	390414	391970	1557	-		PaeAG1_00342	CDS	BFV99_RS33985	PA1839	28.972	PaeAG1_00342	BFV99_RS33985	100	BFV99_RS33985	Probable RNA methyltransferase PA1839 (EC 2.1.1.-)	Pseudomonas aeruginosa (strain ATCC 15692 / DSM 22644 / CIP 104116 / JCM 14847 / LMG 12228 / 1C / PRS 101 / PAO1)	rRNA base methylation [GO:0070475]; tRNA methylation [GO:0030488]	cytoplasm [GO:0005737]	cytoplasm [GO:0005737]; 4 iron, 4 sulfur cluster binding [GO:0051539]; metal ion binding [GO:0046872]; RNA methyltransferase activity [GO:0008173]; rRNA base methylation [GO:0070475]; tRNA methylation [GO:0030488]	GO:0005737; GO:0008173; GO:0030488; GO:0046872; GO:0051539; GO:0070475	4 iron, 4 sulfur cluster binding [GO:0051539]; metal ion binding [GO:0046872]; RNA methyltransferase activity [GO:0008173]	208964.PA1839;	880671;	pae:PA1839;	fig|208964.12.peg.1912;	PF04055;	PTHR30544;	PA1839
PaeAG1_00343	gene	391970	392353	384	-		PaeAG1_00343	CDS	BFV99_RS33980	PA0577	33.333	PaeAG1_00343	BFV99_RS33980	100	BFV99_RS33980	DNA primase (EC 2.7.7.-)	Pseudomonas aeruginosa (strain ATCC 15692 / DSM 22644 / CIP 104116 / JCM 14847 / LMG 12228 / 1C / PRS 101 / PAO1)	DNA replication, synthesis of RNA primer [GO:0006269]	cytoplasm [GO:0005737]; primosome complex [GO:1990077]	cytoplasm [GO:0005737]; primosome complex [GO:1990077]; DNA binding [GO:0003677]; DNA primase activity [GO:0003896]; zinc ion binding [GO:0008270]; DNA replication, synthesis of RNA primer [GO:0006269]	GO:0003677; GO:0003896; GO:0005737; GO:0006269; GO:0008270; GO:1990077	DNA binding [GO:0003677]; DNA primase activity [GO:0003896]; zinc ion binding [GO:0008270]	208964.PA0577;	882047;	pae:PA0577;	fig|208964.12.peg.612;	PF10410;PF08278;PF13662;PF08275;PF01807;		dnaG PA0577
PaeAG1_00344	gene	392350	392916	567	-		PaeAG1_00344	CDS	PaeAG1_00344	PA2373	25.926	PaeAG1_00344	BFV99_RS33975	100	BFV99_RS33975	Uncharacterized protein	Pseudomonas aeruginosa (strain ATCC 15692 / DSM 22644 / CIP 104116 / JCM 14847 / LMG 12228 / 1C / PRS 101 / PAO1)	protein secretion by the type VI secretion system [GO:0033103]	type VI protein secretion system complex [GO:0033104]	type VI protein secretion system complex [GO:0033104]; protein secretion by the type VI secretion system [GO:0033103]	GO:0033103; GO:0033104		208964.PA2373;	878107;	pae:PA2373;	fig|208964.12.peg.2483;	PF06715;		PA2373
PaeAG1_00345	gene	392983	393369	387	-		PaeAG1_00345	CDS	PaeAG1_00345	PA4069	28.947	PaeAG1_00345	BFV99_RS33970	98.701	BFV99_RS33970	dTDP-4-dehydrorhamnose reductase (EC 1.1.1.133)	Pseudomonas aeruginosa (strain ATCC 15692 / DSM 22644 / CIP 104116 / JCM 14847 / LMG 12228 / 1C / PRS 101 / PAO1)	dTDP-rhamnose biosynthetic process [GO:0019305]; extracellular polysaccharide biosynthetic process [GO:0045226]	cytosol [GO:0005829]	cytosol [GO:0005829]; dTDP-4-dehydrorhamnose reductase activity [GO:0008831]; dTDP-rhamnose biosynthetic process [GO:0019305]; extracellular polysaccharide biosynthetic process [GO:0045226]	GO:0005829; GO:0008831; GO:0019305; GO:0045226	dTDP-4-dehydrorhamnose reductase activity [GO:0008831]	208964.PA4069;	878713;	pae:PA4069;	fig|208964.12.peg.4261;	PF04321;	PTHR10491;	PA4069
PaeAG1_00346	gene	393366	393593	228	-		PaeAG1_00346	CDS	PaeAG1_00346	PA0040	41.667	PaeAG1_00346	BFV99_RS33965	100	BFV99_RS33965	Uncharacterized protein	Pseudomonas aeruginosa (strain ATCC 15692 / DSM 22644 / CIP 104116 / JCM 14847 / LMG 12228 / 1C / PRS 101 / PAO1)	protein secretion by the type V secretion system [GO:0046819]	type V protein secretion system complex [GO:0098046]	type V protein secretion system complex [GO:0098046]; protein transmembrane transporter activity [GO:0008320]; protein secretion by the type V secretion system [GO:0046819]	GO:0008320; GO:0046819; GO:0098046	protein transmembrane transporter activity [GO:0008320]	208964.PA0040;	879196;	pae:PA0040;	fig|208964.12.peg.40;	PF08479;PF17287;PF03865;		PA0040
PaeAG1_00347	gene	393590	393790	201	-		PaeAG1_00347	CDS	PaeAG1_00347	PA5218	35.897	PaeAG1_00347	BFV99_RS33960	100	BFV99_RS33960	Probable transcriptional regulator	Pseudomonas aeruginosa (strain ATCC 15692 / DSM 22644 / CIP 104116 / JCM 14847 / LMG 12228 / 1C / PRS 101 / PAO1)			DNA binding [GO:0003677]; DNA-binding transcription factor activity [GO:0003700]	GO:0003677; GO:0003700	DNA binding [GO:0003677]; DNA-binding transcription factor activity [GO:0003700]	208964.PA5218;	880843;	pae:PA5218;	fig|208964.12.peg.5468;	PF00126;PF03466;		PA5218
PaeAG1_00348	gene	394091	394282	192	-		PaeAG1_00348	CDS	BFV99_RS33955	PA0782	44.444	PaeAG1_00348	BFV99_RS33955	100	BFV99_RS33955	Bifunctional protein PutA [Includes: Proline dehydrogenase (EC 1.5.5.2) (Proline oxidase); Delta-1-pyrroline-5-carboxylate dehydrogenase (P5C dehydrogenase) (EC 1.2.1.88) (L-glutamate gamma-semialdehyde dehydrogenase)]	Pseudomonas aeruginosa (strain ATCC 15692 / DSM 22644 / CIP 104116 / JCM 14847 / LMG 12228 / 1C / PRS 101 / PAO1)	proline biosynthetic process [GO:0006561]; proline catabolic process to glutamate [GO:0010133]; proline metabolic process [GO:0006560]	cytoplasmic side of plasma membrane [GO:0009898]	cytoplasmic side of plasma membrane [GO:0009898]; 1-pyrroline-5-carboxylate dehydrogenase activity [GO:0003842]; DNA binding [GO:0003677]; DNA-binding transcription factor activity [GO:0003700]; oxidoreductase activity, acting on the aldehyde or oxo group of donors, NAD or NADP as acceptor [GO:0016620]; proline dehydrogenase activity [GO:0004657]; proline biosynthetic process [GO:0006561]; prolin…	GO:0003677; GO:0003700; GO:0003842; GO:0004657; GO:0006560; GO:0006561; GO:0009898; GO:0010133; GO:0016620	1-pyrroline-5-carboxylate dehydrogenase activity [GO:0003842]; DNA binding [GO:0003677]; DNA-binding transcription factor activity [GO:0003700]; oxidoreductase activity, acting on the aldehyde or oxo group of donors, NAD or NADP as acceptor [GO:0016620]; proline dehydrogenase activity [GO:0004657]	208964.PA0782;	878503;	pae:PA0782;	fig|208964.12.peg.813;	PF00171;PF01619;PF14850;		putA PA0782
PaeAG1_00349	gene	394707	396086	1380	-		PaeAG1_00349	CDS	BFV99_RS33950	PA4027	33.333	PaeAG1_00349	BFV99_RS33950	100	BFV99_RS33950	Uncharacterized protein	Pseudomonas aeruginosa (strain ATCC 15692 / DSM 22644 / CIP 104116 / JCM 14847 / LMG 12228 / 1C / PRS 101 / PAO1)						208964.PA4027;	879007;	pae:PA4027;	fig|208964.12.peg.4219;	PF00497;		PA4027
PaeAG1_00350	gene	396226	396411	186	-		PaeAG1_00350	CDS	PaeAG1_00350	PA0278	98.333	PaeAG1_00350	BFV99_RS16975	42.424	PA0278	Probable membrane transporter protein	Pseudomonas aeruginosa (strain ATCC 15692 / DSM 22644 / CIP 104116 / JCM 14847 / LMG 12228 / 1C / PRS 101 / PAO1)		integral component of membrane [GO:0016021]; plasma membrane [GO:0005886]	integral component of membrane [GO:0016021]; plasma membrane [GO:0005886]	GO:0005886; GO:0016021		208964.PA0278;	880729;	pae:PA0278;	fig|208964.12.peg.291;	PF01925;		PA0278
PaeAG1_00351	gene	396505	397203	699	+		PaeAG1_00351	CDS	NP_248970.1	PA0279	99.138	PaeAG1_00351	BFV99_RS33940	100	PA0279	Probable transcriptional regulator	Pseudomonas aeruginosa (strain ATCC 15692 / DSM 22644 / CIP 104116 / JCM 14847 / LMG 12228 / 1C / PRS 101 / PAO1)	regulation of gene expression [GO:0010468]; response to cadmium ion [GO:0046686]; response to lead ion [GO:0010288]		cadmium ion sensor activity [GO:0097063]; DNA binding [GO:0003677]; DNA-binding transcription factor activity [GO:0003700]; lead ion binding [GO:0032791]; regulation of gene expression [GO:0010468]; response to cadmium ion [GO:0046686]; response to lead ion [GO:0010288]	GO:0003677; GO:0003700; GO:0010288; GO:0010468; GO:0032791; GO:0046686; GO:0097063	cadmium ion sensor activity [GO:0097063]; DNA binding [GO:0003677]; DNA-binding transcription factor activity [GO:0003700]; lead ion binding [GO:0032791]	208964.PA0279;	883024;	pae:PA0279;	fig|208964.12.peg.292;			PA0279
PaeAG1_00352	gene	397217	398206	990	-	cysA	cysA	CDS	NP_248971.1	PA0280	99.696	PaeAG1_00352	BFV99_RS33935	100	cysA	Sulfate/thiosulfate import ATP-binding protein CysA (EC 7.3.2.3) (Sulfate-transporting ATPase)	Pseudomonas aeruginosa (strain ATCC 15692 / DSM 22644 / CIP 104116 / JCM 14847 / LMG 12228 / 1C / PRS 101 / PAO1)	sulfate transport [GO:0008272]	ATP-binding cassette (ABC) transporter complex [GO:0043190]	ATP-binding cassette (ABC) transporter complex [GO:0043190]; ATP binding [GO:0005524]; ATPase-coupled sulfate transmembrane transporter activity [GO:0015419]; sulfate transport [GO:0008272]	GO:0005524; GO:0008272; GO:0015419; GO:0043190	ATPase-coupled sulfate transmembrane transporter activity [GO:0015419]; ATP binding [GO:0005524]	208964.PA0280;	877644;	pae:PA0280;	fig|208964.12.peg.293;	PF00005;PF12857;		cysA PA0280
PaeAG1_00353	gene	398210	399079	870	-	cysW	cysW	CDS	NP_248972.1	PA0281	100	PaeAG1_00353	BFV99_RS33930	100	cysW	Sulfate transport protein CysW	Pseudomonas aeruginosa (strain ATCC 15692 / DSM 22644 / CIP 104116 / JCM 14847 / LMG 12228 / 1C / PRS 101 / PAO1)		integral component of membrane [GO:0016021]; plasma membrane [GO:0005886]	integral component of membrane [GO:0016021]; plasma membrane [GO:0005886]; ATPase-coupled sulfate transmembrane transporter activity [GO:0015419]	GO:0005886; GO:0015419; GO:0016021	ATPase-coupled sulfate transmembrane transporter activity [GO:0015419]	208964.PA0281;	880705;	pae:PA0281;	fig|208964.12.peg.294;	PF00528;	PTHR30406;PTHR30406:SF1;	cysW PA0281
PaeAG1_00354	gene	399090	399908	819	-	cysT	cysT	CDS	NP_248973.1	PA0282	100	PaeAG1_00354	BFV99_RS33925	100	cysT	Sulfate transport protein CysT	Pseudomonas aeruginosa (strain ATCC 15692 / DSM 22644 / CIP 104116 / JCM 14847 / LMG 12228 / 1C / PRS 101 / PAO1)		integral component of membrane [GO:0016021]; plasma membrane [GO:0005886]	integral component of membrane [GO:0016021]; plasma membrane [GO:0005886]; ATPase-coupled sulfate transmembrane transporter activity [GO:0015419]	GO:0005886; GO:0015419; GO:0016021	ATPase-coupled sulfate transmembrane transporter activity [GO:0015419]	208964.PA0282;	880883;	pae:PA0282;	fig|208964.12.peg.295;	PF00528;	PTHR30406;PTHR30406:SF8;	cysT PA0282
PaeAG1_00355	gene	400070	401068	999	-	sbp	sbp	CDS	NP_248974.1	PA0283	100	PaeAG1_00355	BFV99_RS33920	100	sbp	Sulfate-binding protein	Pseudomonas aeruginosa (strain ATCC 15692 / DSM 22644 / CIP 104116 / JCM 14847 / LMG 12228 / 1C / PRS 101 / PAO1)			ATPase-coupled sulfate transmembrane transporter activity [GO:0015419]; sulfur compound binding [GO:1901681]	GO:0015419; GO:1901681	ATPase-coupled sulfate transmembrane transporter activity [GO:0015419]; sulfur compound binding [GO:1901681]	208964.PA0283;	881922;	pae:PA0283;	fig|208964.12.peg.296;		PTHR30368;	sbp PA0283
PaeAG1_00356	gene	401245	401427	183	-		PaeAG1_00356	CDS	BFV99_RS33915	PA0284	100	PaeAG1_00356	BFV99_RS33915	100	PA0284	Uncharacterized protein	Pseudomonas aeruginosa (strain ATCC 15692 / DSM 22644 / CIP 104116 / JCM 14847 / LMG 12228 / 1C / PRS 101 / PAO1)						208964.PA0284;	879699;	pae:PA0284;	fig|208964.12.peg.297;	PF10055;		PA0284
PaeAG1_00357	gene	401591	403873	2283	-		PaeAG1_00357	CDS	BFV99_RS33910	PA0285	99.737	PaeAG1_00357	BFV99_RS33910	100	PA0285	Uncharacterized protein	Pseudomonas aeruginosa (strain ATCC 15692 / DSM 22644 / CIP 104116 / JCM 14847 / LMG 12228 / 1C / PRS 101 / PAO1)	regulation of transcription, DNA-templated [GO:0006355]	integral component of membrane [GO:0016021]	integral component of membrane [GO:0016021]; regulation of transcription, DNA-templated [GO:0006355]	GO:0006355; GO:0016021		208964.PA0285;	879674;	pae:PA0285;	fig|208964.12.peg.299;	PF00563;PF00990;PF00989;PF08447;		PA0285
PaeAG1_00358	gene	404045	405223	1179	+	desA	desA	CDS	NP_248977.1	PA0286	100	PaeAG1_00358	BFV99_RS33905	100	desA	Delta-9 fatty acid desaturase, DesA	Pseudomonas aeruginosa (strain ATCC 15692 / DSM 22644 / CIP 104116 / JCM 14847 / LMG 12228 / 1C / PRS 101 / PAO1)	unsaturated fatty acid biosynthetic process [GO:0006636]	integral component of membrane [GO:0016021]	integral component of membrane [GO:0016021]; oxidoreductase activity, acting on paired donors, with oxidation of a pair of donors resulting in the reduction of molecular oxygen to two molecules of water [GO:0016717]; unsaturated fatty acid biosynthetic process [GO:0006636]	GO:0006636; GO:0016021; GO:0016717	oxidoreductase activity, acting on paired donors, with oxidation of a pair of donors resulting in the reduction of molecular oxygen to two molecules of water [GO:0016717]	208964.PA0286;	879596;	pae:PA0286;	fig|208964.12.peg.300;	PF01610;PF00487;	PTHR11351;	desA PA0286
PaeAG1_00359	gene	405452	406837	1386	+	gpuP	gpuP	CDS	NP_248978.1	PA0287	100	PaeAG1_00359	BFV99_RS33900	100	gpuP	3-guanidinopropionate transport protein	Pseudomonas aeruginosa (strain ATCC 15692 / DSM 22644 / CIP 104116 / JCM 14847 / LMG 12228 / 1C / PRS 101 / PAO1)		integral component of membrane [GO:0016021]	integral component of membrane [GO:0016021]; transmembrane transporter activity [GO:0022857]	GO:0016021; GO:0022857	transmembrane transporter activity [GO:0022857]	208964.PA0287;	879633;	pae:PA0287;	fig|208964.12.peg.301;	PF00474;		gpuP PA0287
PaeAG1_00360	gene	406893	407849	957	+	gpuA	gpuA	CDS	NP_248979.1	PA0288	99.686	PaeAG1_00360	BFV99_RS33895	100	gpuA	Guanidinopropionase (EC 3.5.3.17)	Pseudomonas aeruginosa (strain ATCC 15692 / DSM 22644 / CIP 104116 / JCM 14847 / LMG 12228 / 1C / PRS 101 / PAO1)			guanidinopropionase activity [GO:0047972]; metal ion binding [GO:0046872]	GO:0046872; GO:0047972	guanidinopropionase activity [GO:0047972]; metal ion binding [GO:0046872]	208964.PA0288;	880781;	pae:PA0288;	fig|208964.12.peg.302;	PF00491;		gpuA PA0288
PaeAG1_00361	gene	407902	408864	963	+	gpuR	gpuR	CDS	NP_248980.1	PA0289	98.75	PaeAG1_00361	BFV99_RS33890	100	gpuR	Transcriptional activator GpuR	Pseudomonas aeruginosa (strain ATCC 15692 / DSM 22644 / CIP 104116 / JCM 14847 / LMG 12228 / 1C / PRS 101 / PAO1)	positive regulation of hydrolase activity [GO:0051345]		DNA binding [GO:0003677]; DNA-binding transcription factor activity [GO:0003700]; positive regulation of hydrolase activity [GO:0051345]	GO:0003677; GO:0003700; GO:0051345	DNA binding [GO:0003677]; DNA-binding transcription factor activity [GO:0003700]	208964.PA0289;	879727;	pae:PA0289;	fig|208964.12.peg.303;	PF00126;PF03466;		gpuR PA0289
PaeAG1_00362	gene	408977	409948	972	+		PaeAG1_00362	CDS	BFV99_RS33885	PA0290	100	PaeAG1_00362	BFV99_RS33885	100	PA0290	Uncharacterized protein	Pseudomonas aeruginosa (strain ATCC 15692 / DSM 22644 / CIP 104116 / JCM 14847 / LMG 12228 / 1C / PRS 101 / PAO1)	cell adhesion involved in single-species biofilm formation [GO:0043709]; negative regulation of bacterial-type flagellum-dependent cell motility [GO:1902201]	plasma membrane [GO:0005886]	plasma membrane [GO:0005886]; diguanylate cyclase activity [GO:0052621]; cell adhesion involved in single-species biofilm formation [GO:0043709]; negative regulation of bacterial-type flagellum-dependent cell motility [GO:1902201]	GO:0005886; GO:0043709; GO:0052621; GO:1902201	diguanylate cyclase activity [GO:0052621]	208964.PA0290;	880764;	pae:PA0290;	fig|208964.12.peg.304;	PF00990;PF08447;		PA0290
PaeAG1_00363	gene	410561	411943	1383	+	oprE	oprE	CDS	NP_248982.1	PA0291	100	PaeAG1_00363	BFV99_RS33880	100	oprE	Anaerobically-induced outer membrane porin OprE	Pseudomonas aeruginosa (strain ATCC 15692 / DSM 22644 / CIP 104116 / JCM 14847 / LMG 12228 / 1C / PRS 101 / PAO1)		integral component of cell outer membrane [GO:0045203]; outer membrane [GO:0019867]	integral component of cell outer membrane [GO:0045203]; outer membrane [GO:0019867]; porin activity [GO:0015288]; substrate-specific channel activity [GO:0022838]	GO:0015288; GO:0019867; GO:0022838; GO:0045203	porin activity [GO:0015288]; substrate-specific channel activity [GO:0022838]	208964.PA0291;	879473;	pae:PA0291;	fig|208964.12.peg.305;	PF03573;	PTHR34596;	oprE PA0291
PaeAG1_00364	gene	412078	413184	1107	-	aguA	aguA	CDS	NP_248983.1	PA0292	99.728	PaeAG1_00364	BFV99_RS33875	100	aguA	Agmatine deiminase (EC 3.5.3.12) (Agmatine iminohydrolase)	Pseudomonas aeruginosa (strain ATCC 15692 / DSM 22644 / CIP 104116 / JCM 14847 / LMG 12228 / 1C / PRS 101 / PAO1)	putrescine biosynthetic process from arginine [GO:0033388]		agmatine deiminase activity [GO:0047632]; protein-arginine deiminase activity [GO:0004668]; putrescine biosynthetic process from arginine [GO:0033388]	GO:0004668; GO:0033388; GO:0047632	agmatine deiminase activity [GO:0047632]; protein-arginine deiminase activity [GO:0004668]	208964.PA0292;	879730;	pae:PA0292;	fig|208964.12.peg.306;	PF04371;	PTHR31377;	aguA PA0292
PaeAG1_00365	gene	413270	414148	879	-	aguB	aguB	CDS	NP_248984.1	PA0293	100	PaeAG1_00365	BFV99_RS33870	100	aguB	N-carbamoylputrescine amidohydrolase	Pseudomonas aeruginosa (strain ATCC 15692 / DSM 22644 / CIP 104116 / JCM 14847 / LMG 12228 / 1C / PRS 101 / PAO1)	putrescine biosynthetic process from arginine [GO:0033388]		N-carbamoylputrescine amidase activity [GO:0050126]; putrescine biosynthetic process from arginine [GO:0033388]	GO:0033388; GO:0050126	N-carbamoylputrescine amidase activity [GO:0050126]	208964.PA0293;	880699;	pae:PA0293;	fig|208964.12.peg.307;	PF00795;		aguB PA0293
PaeAG1_00366	gene	414311	414976	666	-	aguR	aguR	CDS	NP_248985.1	PA0294	99.095	PaeAG1_00366	BFV99_RS33865	100	aguR	Transcriptional regulator AguR	Pseudomonas aeruginosa (strain ATCC 15692 / DSM 22644 / CIP 104116 / JCM 14847 / LMG 12228 / 1C / PRS 101 / PAO1)	negative regulation of hydrolase activity [GO:0051346]		DNA binding [GO:0003677]; negative regulation of hydrolase activity [GO:0051346]	GO:0003677; GO:0051346	DNA binding [GO:0003677]	208964.PA0294;	880857;	pae:PA0294;	fig|208964.12.peg.308;	PF00440;		aguR PA0294
PaeAG1_00367	gene	415037	416098	1062	-		PaeAG1_00367	CDS	NP_248986.1	PA0295	99.717	PaeAG1_00367	BFV99_RS33860	100	PA0295	Probable periplasmic polyamine binding protein	Pseudomonas aeruginosa (strain ATCC 15692 / DSM 22644 / CIP 104116 / JCM 14847 / LMG 12228 / 1C / PRS 101 / PAO1)	polyamine transport [GO:0015846]	periplasmic space [GO:0042597]	periplasmic space [GO:0042597]; polyamine binding [GO:0019808]; polyamine transport [GO:0015846]	GO:0015846; GO:0019808; GO:0042597	polyamine binding [GO:0019808]	208964.PA0295;	880681;	pae:PA0295;	fig|208964.12.peg.309;	PF13416;		PA0295
PaeAG1_00368	gene	416354	417730	1377	-	spuI_1	spuI_1	CDS	NP_248987.1	PA0296	99.782	PaeAG1_00368	BFV99_RS33855	99.782	spuI_1	Probable glutamine synthetase	Pseudomonas aeruginosa (strain ATCC 15692 / DSM 22644 / CIP 104116 / JCM 14847 / LMG 12228 / 1C / PRS 101 / PAO1)	glutamine biosynthetic process [GO:0006542]; polyamine catabolic process [GO:0006598]; putrescine catabolic process [GO:0009447]; spermidine catabolic process [GO:0046203]		glutamate-ammonia ligase activity [GO:0004356]; transcription factor binding [GO:0008134]; glutamine biosynthetic process [GO:0006542]; polyamine catabolic process [GO:0006598]; putrescine catabolic process [GO:0009447]; spermidine catabolic process [GO:0046203]	GO:0004356; GO:0006542; GO:0006598; GO:0008134; GO:0009447; GO:0046203	glutamate-ammonia ligase activity [GO:0004356]; transcription factor binding [GO:0008134]	208964.PA0296;	880840;	pae:PA0296;	fig|208964.12.peg.310;	PF00120;		spuI PA0296
PaeAG1_00369	gene	418009	418761	753	+	spuA	spuA	CDS	NP_248988.1	PA0297	100	PaeAG1_00369	BFV99_RS33850	100	spuA	Probable glutamine amidotransferase	Pseudomonas aeruginosa (strain ATCC 15692 / DSM 22644 / CIP 104116 / JCM 14847 / LMG 12228 / 1C / PRS 101 / PAO1)	glutamine metabolic process [GO:0006541]; spermidine catabolic process [GO:0046203]		gamma-glutamyl-gamma-aminobutyrate hydrolase activity [GO:0033969]; transferase activity [GO:0016740]; glutamine metabolic process [GO:0006541]; spermidine catabolic process [GO:0046203]	GO:0006541; GO:0016740; GO:0033969; GO:0046203	gamma-glutamyl-gamma-aminobutyrate hydrolase activity [GO:0033969]; transferase activity [GO:0016740]	208964.PA0297;	880604;	pae:PA0297;	fig|208964.12.peg.311;	PF07722;		spuA PA0297
PaeAG1_00370	gene	418802	420160	1359	+	spuB	spuB	CDS	NP_248989.1	PA0298	100	PaeAG1_00370	BFV99_RS33845	100	spuB	Probable glutamine synthetase	Pseudomonas aeruginosa (strain ATCC 15692 / DSM 22644 / CIP 104116 / JCM 14847 / LMG 12228 / 1C / PRS 101 / PAO1)	glutamine biosynthetic process [GO:0006542]; polyamine catabolic process [GO:0006598]; spermidine catabolic process [GO:0046203]		glutamate-ammonia ligase activity [GO:0004356]; transcription factor binding [GO:0008134]; glutamine biosynthetic process [GO:0006542]; polyamine catabolic process [GO:0006598]; spermidine catabolic process [GO:0046203]	GO:0004356; GO:0006542; GO:0006598; GO:0008134; GO:0046203	glutamate-ammonia ligase activity [GO:0004356]; transcription factor binding [GO:0008134]	208964.PA0298;	880835;	pae:PA0298;	fig|208964.12.peg.312;	PF00120;		spuB PA0298
PaeAG1_00371	gene	420226	421596	1371	+	spuC	spuC	CDS	NP_248990.1	PA0299	100	PaeAG1_00371	BFV99_RS33840	100	spuC	Putrescine--pyruvate aminotransferase (PATase) (EC 2.6.1.113) (Putrescine--pyruvate transaminase)	Pseudomonas aeruginosa (strain ATCC 15692 / DSM 22644 / CIP 104116 / JCM 14847 / LMG 12228 / 1C / PRS 101 / PAO1)	biotin biosynthetic process [GO:0009102]; gamma-aminobutyric acid metabolic process [GO:0009448]; putrescine catabolic process [GO:0009447]		4-aminobutyrate transaminase activity [GO:0003867]; adenosylmethionine-8-amino-7-oxononanoate transaminase activity [GO:0004015]; pyridoxal phosphate binding [GO:0030170]; transaminase activity [GO:0008483]; biotin biosynthetic process [GO:0009102]; gamma-aminobutyric acid metabolic process [GO:0009448]; putrescine catabolic process [GO:0009447]	GO:0003867; GO:0004015; GO:0008483; GO:0009102; GO:0009447; GO:0009448; GO:0030170	4-aminobutyrate transaminase activity [GO:0003867]; adenosylmethionine-8-amino-7-oxononanoate transaminase activity [GO:0004015]; pyridoxal phosphate binding [GO:0030170]; transaminase activity [GO:0008483]	208964.PA0299;	878357;	pae:PA0299;	fig|208964.12.peg.313;	PF00202;		spuC PA0299
PaeAG1_00372	gene	421712	422815	1104	+	spuD	spuD	CDS	NP_248991.1	PA0300	100	PaeAG1_00372	BFV99_RS33835	100	spuD	Putrescine-binding periplasmic protein SpuD	Pseudomonas aeruginosa (strain ATCC 15692 / DSM 22644 / CIP 104116 / JCM 14847 / LMG 12228 / 1C / PRS 101 / PAO1)	polyamine transport [GO:0015846]	periplasmic space [GO:0042597]	periplasmic space [GO:0042597]; putrescine binding [GO:0019810]; polyamine transport [GO:0015846]	GO:0015846; GO:0019810; GO:0042597	putrescine binding [GO:0019810]	208964.PA0300;	880655;	pae:PA0300;	fig|208964.12.peg.314;	PF13416;		spuD PA0300
PaeAG1_00373	gene	423234	424331	1098	+	spuE	spuE	CDS	NP_248992.1	PA0301	99.726	PaeAG1_00373	BFV99_RS33830	100	spuE	Spermidine-binding periplasmic protein SpuE	Pseudomonas aeruginosa (strain ATCC 15692 / DSM 22644 / CIP 104116 / JCM 14847 / LMG 12228 / 1C / PRS 101 / PAO1)	pathogenesis [GO:0009405]; polyamine transport [GO:0015846]	extracellular space [GO:0005615]; periplasmic space [GO:0042597]	extracellular space [GO:0005615]; periplasmic space [GO:0042597]; spermidine binding [GO:0019809]; pathogenesis [GO:0009405]; polyamine transport [GO:0015846]	GO:0005615; GO:0009405; GO:0015846; GO:0019809; GO:0042597	spermidine binding [GO:0019809]	208964.PA0301;	877626;	pae:PA0301;	fig|208964.12.peg.315;	PF13416;		spuE PA0301
PaeAG1_00374	gene	424386	425540	1155	+	spuF	spuF	CDS	NP_248993.1	PA0302	100	PaeAG1_00374	BFV99_RS33825	100	spuF	Spermidine/putrescine import ATP-binding protein PotA (EC 3.6.3.31)	Pseudomonas aeruginosa (strain ATCC 15692 / DSM 22644 / CIP 104116 / JCM 14847 / LMG 12228 / 1C / PRS 101 / PAO1)	putrescine transport [GO:0015847]; spermidine transport [GO:0015848]	ATP-binding cassette (ABC) transporter complex [GO:0043190]	ATP-binding cassette (ABC) transporter complex [GO:0043190]; ATP binding [GO:0005524]; polyamine-transporting ATPase activity [GO:0015417]; putrescine transport [GO:0015847]; spermidine transport [GO:0015848]	GO:0005524; GO:0015417; GO:0015847; GO:0015848; GO:0043190	ATP binding [GO:0005524]; polyamine-transporting ATPase activity [GO:0015417]	208964.PA0302;	877636;	pae:PA0302;	fig|208964.12.peg.316;	PF00005;PF08402;		spuF potA PA0302
PaeAG1_00375	gene	425537	426448	912	+	spuG	spuG	CDS	NP_248994.1	PA0303	100	PaeAG1_00375	BFV99_RS33820	100	spuG	Polyamine transport protein PotH	Pseudomonas aeruginosa (strain ATCC 15692 / DSM 22644 / CIP 104116 / JCM 14847 / LMG 12228 / 1C / PRS 101 / PAO1)	putrescine transport [GO:0015847]; spermidine transport [GO:0015848]; transmembrane transport [GO:0055085]	integral component of membrane [GO:0016021]; plasma membrane [GO:0005886]	integral component of membrane [GO:0016021]; plasma membrane [GO:0005886]; putrescine transport [GO:0015847]; spermidine transport [GO:0015848]; transmembrane transport [GO:0055085]	GO:0005886; GO:0015847; GO:0015848; GO:0016021; GO:0055085		208964.PA0303;	880687;	pae:PA0303;	fig|208964.12.peg.317;	PF00528;		spuG PA0303
PaeAG1_00376	gene	426543	427412	870	+	spuH	spuH	CDS	NP_248995.1	PA0304	99.654	PaeAG1_00376	BFV99_RS33815	100	spuH	Polyamine transport protein PotI	Pseudomonas aeruginosa (strain ATCC 15692 / DSM 22644 / CIP 104116 / JCM 14847 / LMG 12228 / 1C / PRS 101 / PAO1)	putrescine transport [GO:0015847]; spermidine transport [GO:0015848]; transmembrane transport [GO:0055085]	integral component of membrane [GO:0016021]; plasma membrane [GO:0005886]	integral component of membrane [GO:0016021]; plasma membrane [GO:0005886]; putrescine transport [GO:0015847]; spermidine transport [GO:0015848]; transmembrane transport [GO:0055085]	GO:0005886; GO:0015847; GO:0015848; GO:0016021; GO:0055085		208964.PA0304;	878265;	pae:PA0304;	fig|208964.12.peg.318;	PF00528;		spuH PA0304
PaeAG1_00377	gene	427590	429977	2388	-		PaeAG1_00377	CDS	BFV99_RS33810	PA0305	99.119	PaeAG1_00377	BFV99_RS33810	100	PA0305	Uncharacterized protein	Pseudomonas aeruginosa (strain ATCC 15692 / DSM 22644 / CIP 104116 / JCM 14847 / LMG 12228 / 1C / PRS 101 / PAO1)	antibiotic biosynthetic process [GO:0017000]		hydrolase activity, acting on carbon-nitrogen (but not peptide) bonds, in linear amides [GO:0016811]; metal ion binding [GO:0046872]; antibiotic biosynthetic process [GO:0017000]	GO:0016811; GO:0017000; GO:0046872	hydrolase activity, acting on carbon-nitrogen (but not peptide) bonds, in linear amides [GO:0016811]; metal ion binding [GO:0046872]	208964.PA0305;	877593;	pae:PA0305;	fig|208964.12.peg.319;	PF01804;	PTHR34218;	PA0305
PaeAG1_00378	gene	430088	431140	1053	+		PaeAG1_00378	CDS	NP_248997.1	PA0306	100	PaeAG1_00378	BFV99_RS33800	100	PA0306	Probable transcriptional regulator	Pseudomonas aeruginosa (strain ATCC 15692 / DSM 22644 / CIP 104116 / JCM 14847 / LMG 12228 / 1C / PRS 101 / PAO1)			DNA-binding transcription factor activity [GO:0003700]; sequence-specific DNA binding [GO:0043565]	GO:0003700; GO:0043565	DNA-binding transcription factor activity [GO:0003700]; sequence-specific DNA binding [GO:0043565]	208964.PA0306;	877655;	pae:PA0306;	fig|208964.12.peg.321;	PF12625;PF12833;		PA0306
PaeAG1_00379	gene	431119	431622	504	-		PaeAG1_00379	CDS	YP_008719731.1	PA0306.1	100	PaeAG1_00379	BFV99_RS33795	100	PA0306.1	NA	NA	NA	NA	NA	NA	NA	NA	NA	NA	NA	NA	NA	NA
PaeAG1_00380	gene	431727	432338	612	-		PaeAG1_00380	CDS	BFV99_RS33790	PA0307	99.015	PaeAG1_00380	BFV99_RS33790	100	PA0307	Uncharacterized protein	Pseudomonas aeruginosa (strain ATCC 15692 / DSM 22644 / CIP 104116 / JCM 14847 / LMG 12228 / 1C / PRS 101 / PAO1)						208964.PA0307;	877629;	pae:PA0307;	fig|208964.12.peg.323;			PA0307
PaeAG1_00381	gene	432415	433356	942	+		PaeAG1_00381	CDS	BFV99_RS33785	PA0308	100	PaeAG1_00381	BFV99_RS33785	100	PA0308	Uncharacterized protein	Pseudomonas aeruginosa (strain ATCC 15692 / DSM 22644 / CIP 104116 / JCM 14847 / LMG 12228 / 1C / PRS 101 / PAO1)		membrane [GO:0016020]	membrane [GO:0016020]	GO:0016020		208964.PA0308;	877780;	pae:PA0308;	fig|208964.12.peg.324;	PF12146;		PA0308
PaeAG1_00382	gene	433376	434128	753	-		PaeAG1_00382	CDS	PaeAG1_00382	PA0309	100	PaeAG1_00382	BFV99_RS33780	100	PA0309	Uncharacterized protein	Pseudomonas aeruginosa (strain ATCC 15692 / DSM 22644 / CIP 104116 / JCM 14847 / LMG 12228 / 1C / PRS 101 / PAO1)							878386;	pae:PA0309;	fig|208964.12.peg.325;			PA0309
PaeAG1_00383	gene	434246	434875	630	+		PaeAG1_00383	CDS	BFV99_RS33775	PA0310	99.522	PaeAG1_00383	BFV99_RS33775	100	PA0310	Uncharacterized protein	Pseudomonas aeruginosa (strain ATCC 15692 / DSM 22644 / CIP 104116 / JCM 14847 / LMG 12228 / 1C / PRS 101 / PAO1)			iron ion binding [GO:0005506]; L-ascorbic acid binding [GO:0031418]; oxidoreductase activity, acting on paired donors, with incorporation or reduction of molecular oxygen [GO:0016705]	GO:0005506; GO:0016705; GO:0031418	iron ion binding [GO:0005506]; L-ascorbic acid binding [GO:0031418]; oxidoreductase activity, acting on paired donors, with incorporation or reduction of molecular oxygen [GO:0016705]	208964.PA0310;	880668;	pae:PA0310;	fig|208964.12.peg.326;	PF13640;		PA0310
PaeAG1_00384	gene	434897	435451	555	-		PaeAG1_00384	CDS	PaeAG1_00384	PA0311	99.457	PaeAG1_00384	BFV99_RS33770	100	PA0311	Uncharacterized protein	Pseudomonas aeruginosa (strain ATCC 15692 / DSM 22644 / CIP 104116 / JCM 14847 / LMG 12228 / 1C / PRS 101 / PAO1)							878303;	pae:PA0311;	fig|208964.12.peg.327;			PA0311
PaeAG1_00385	gene	435514	435603	90	+		PaeAG1_00385	CDS	PaeAG1_00385	PA1350	45.455	PaeAG1_00385	BFV99_RS03140	42.857	PA1350	Uncharacterized protein	Pseudomonas aeruginosa (strain ATCC 15692 / DSM 22644 / CIP 104116 / JCM 14847 / LMG 12228 / 1C / PRS 101 / PAO1)						208964.PA1350;	881036;	pae:PA1350;	fig|208964.12.peg.1403;	PF05988;		PA1350
PaeAG1_00386	gene	435717	436211	495	+		PaeAG1_00386	CDS	BFV99_RS33765	PA0312	100	PaeAG1_00386	BFV99_RS33765	100	PA0312	Uncharacterized protein	Pseudomonas aeruginosa (strain ATCC 15692 / DSM 22644 / CIP 104116 / JCM 14847 / LMG 12228 / 1C / PRS 101 / PAO1)						208964.PA0312;	878375;	pae:PA0312;	fig|208964.12.peg.328;	PF04463;		PA0312
PaeAG1_00387	gene	436214	436906	693	-		PaeAG1_00387	CDS	NP_249004.1	PA0313	100	PaeAG1_00387	BFV99_RS33760	100	PA0313	L-cysteine transporter of ABC system YecS	Pseudomonas aeruginosa (strain ATCC 15692 / DSM 22644 / CIP 104116 / JCM 14847 / LMG 12228 / 1C / PRS 101 / PAO1)	L-cystine transport [GO:0015811]	ATP-binding cassette (ABC) transporter complex [GO:0043190]; plasma membrane [GO:0005886]	ATP-binding cassette (ABC) transporter complex [GO:0043190]; plasma membrane [GO:0005886]; cysteine transmembrane transporter activity [GO:0033229]; L-cystine transmembrane transporter activity [GO:0015184]; L-cystine transport [GO:0015811]	GO:0005886; GO:0015184; GO:0015811; GO:0033229; GO:0043190	cysteine transmembrane transporter activity [GO:0033229]; L-cystine transmembrane transporter activity [GO:0015184]	208964.PA0313;	878278;	pae:PA0313;	fig|208964.12.peg.329;	PF00528;		PA0313
PaeAG1_00388	gene	436978	437748	771	-		PaeAG1_00388	CDS	NP_249005.1	PA0314	100	PaeAG1_00388	BFV99_RS33755	100	PA0314	L-cysteine transporter of ABC system FliY	Pseudomonas aeruginosa (strain ATCC 15692 / DSM 22644 / CIP 104116 / JCM 14847 / LMG 12228 / 1C / PRS 101 / PAO1)						208964.PA0314;	878270;	pae:PA0314;	fig|208964.12.peg.330;	PF00497;		PA0314
PaeAG1_00389	gene	438041	438478	438	+		PaeAG1_00389	CDS	BFV99_RS33750	PA0315	100	PaeAG1_00389	BFV99_RS33750	100	PA0315	Uncharacterized protein	Pseudomonas aeruginosa (strain ATCC 15692 / DSM 22644 / CIP 104116 / JCM 14847 / LMG 12228 / 1C / PRS 101 / PAO1)						208964.PA0315;	878297;	pae:PA0315;	fig|208964.12.peg.331;	PF14347;		PA0315
PaeAG1_00390	gene	438536	439765	1230	-	serA	serA	CDS	NP_249007.1	PA0316	100	PaeAG1_00390	BFV99_RS33745	100	serA	D-3-phosphoglycerate dehydrogenase	Pseudomonas aeruginosa (strain ATCC 15692 / DSM 22644 / CIP 104116 / JCM 14847 / LMG 12228 / 1C / PRS 101 / PAO1)	L-serine biosynthetic process [GO:0006564]; serine family amino acid biosynthetic process [GO:0009070]		NAD binding [GO:0051287]; phosphoglycerate dehydrogenase activity [GO:0004617]; L-serine biosynthetic process [GO:0006564]; serine family amino acid biosynthetic process [GO:0009070]	GO:0004617; GO:0006564; GO:0009070; GO:0051287	NAD binding [GO:0051287]; phosphoglycerate dehydrogenase activity [GO:0004617]	208964.PA0316;	878305;	pae:PA0316;	fig|208964.12.peg.332;	PF00389;PF02826;	PTHR10996:SF165;	serA PA0316
PaeAG1_00391	gene	439969	441363	1395	+		PaeAG1_00391	CDS	BFV99_RS33740	PA0317	100	PaeAG1_00391	BFV99_RS33740	100	PA0317	Uncharacterized protein	Pseudomonas aeruginosa (strain ATCC 15692 / DSM 22644 / CIP 104116 / JCM 14847 / LMG 12228 / 1C / PRS 101 / PAO1)	lactate oxidation [GO:0019516]; respiratory electron transport chain [GO:0022904]	extrinsic component of cytoplasmic side of plasma membrane [GO:0031234]	extrinsic component of cytoplasmic side of plasma membrane [GO:0031234]; (R)-2-hydroxyglutarate dehydrogenase activity [GO:0051990]; D-lactate dehydrogenase (cytochrome) activity [GO:0004458]; FAD binding [GO:0071949]; lactate oxidation [GO:0019516]; respiratory electron transport chain [GO:0022904]	GO:0004458; GO:0019516; GO:0022904; GO:0031234; GO:0051990; GO:0071949	(R)-2-hydroxyglutarate dehydrogenase activity [GO:0051990]; D-lactate dehydrogenase (cytochrome) activity [GO:0004458]; FAD binding [GO:0071949]	208964.PA0317;	878323;	pae:PA0317;	fig|208964.12.peg.333;	PF02913;PF01565;		PA0317
PaeAG1_00392	gene	441455	442120	666	+		PaeAG1_00392	CDS	BFV99_RS19490	PA0318	99.548	PaeAG1_00392	BFV99_RS33735	99.548	PA0318	Uncharacterized protein	Pseudomonas aeruginosa (strain ATCC 15692 / DSM 22644 / CIP 104116 / JCM 14847 / LMG 12228 / 1C / PRS 101 / PAO1)			catalytic activity [GO:0003824]	GO:0003824	catalytic activity [GO:0003824]	208964.PA0318;	878356;	pae:PA0318;	fig|208964.12.peg.334;	PF01557;		PA0318
PaeAG1_00393	gene	442276	443208	933	+		PaeAG1_00393	CDS	BFV99_RS33730	PA0319	99.677	PaeAG1_00393	BFV99_RS33730	100	PA0319	Uncharacterized protein	Pseudomonas aeruginosa (strain ATCC 15692 / DSM 22644 / CIP 104116 / JCM 14847 / LMG 12228 / 1C / PRS 101 / PAO1)		integral component of membrane [GO:0016021]	integral component of membrane [GO:0016021]	GO:0016021		208964.PA0319;	878399;	pae:PA0319;	fig|208964.12.peg.335;	PF06977;		PA0319
PaeAG1_00394	gene	443292	443642	351	+	ygiW	ygiW	CDS	PaeAG1_00394	PA0320	100	PaeAG1_00394	BFV99_RS33725	100	ygiW	Uncharacterized protein	Pseudomonas aeruginosa (strain ATCC 15692 / DSM 22644 / CIP 104116 / JCM 14847 / LMG 12228 / 1C / PRS 101 / PAO1)	response to antibiotic [GO:0046677]; response to cadmium ion [GO:0046686]; response to mercury ion [GO:0046689]		response to antibiotic [GO:0046677]; response to cadmium ion [GO:0046686]; response to mercury ion [GO:0046689]	GO:0046677; GO:0046686; GO:0046689		208964.PA0320;	878326;	pae:PA0320;	fig|208964.12.peg.336;	PF04076;		PA0320
PaeAG1_00395	gene	443723	444757	1035	-		PaeAG1_00395	CDS	NP_249012.1	PA0321	99.709	PaeAG1_00395	BFV99_RS33720	100	PA0321	Acetylpolyamine amidohydrolase 2 (APAH 2) (EC 3.5.1.-) (Acetylcadaverine deacetylase) (Acetylpolyamine deacetylase) (Acetylputrescine deacetylase) (EC 3.5.1.62)	Pseudomonas aeruginosa (strain ATCC 15692 / DSM 22644 / CIP 104116 / JCM 14847 / LMG 12228 / 1C / PRS 101 / PAO1)	polyamine metabolic process [GO:0006595]		acetylputrescine deacetylase activity [GO:0047609]; hydrolase activity [GO:0016787]; metal ion binding [GO:0046872]; polyamine metabolic process [GO:0006595]	GO:0006595; GO:0016787; GO:0046872; GO:0047609	acetylputrescine deacetylase activity [GO:0047609]; hydrolase activity [GO:0016787]; metal ion binding [GO:0046872]	208964.PA0321;	878360;	pae:PA0321;	fig|208964.12.peg.337;	PF00850;	PTHR10625;	aphB PA0321
PaeAG1_00396	gene	444773	446167	1395	-		PaeAG1_00396	CDS	NP_249013.1	PA0322	99.569	PaeAG1_00396	BFV99_RS33715	100	PA0322	Probable transporter	Pseudomonas aeruginosa (strain ATCC 15692 / DSM 22644 / CIP 104116 / JCM 14847 / LMG 12228 / 1C / PRS 101 / PAO1)		integral component of membrane [GO:0016021]	integral component of membrane [GO:0016021]; transmembrane transporter activity [GO:0022857]	GO:0016021; GO:0022857	transmembrane transporter activity [GO:0022857]	208964.PA0322;	878353;	pae:PA0322;	fig|208964.12.peg.338;	PF00324;		PA0322
PaeAG1_00397	gene	446588	447631	1044	-		PaeAG1_00397	CDS	NP_249014.1	PA0323	100	PaeAG1_00397	BFV99_RS33710	100	PA0323	Probable binding protein component of ABC transporter	Pseudomonas aeruginosa (strain ATCC 15692 / DSM 22644 / CIP 104116 / JCM 14847 / LMG 12228 / 1C / PRS 101 / PAO1)	polyamine transport [GO:0015846]	periplasmic space [GO:0042597]	periplasmic space [GO:0042597]; polyamine binding [GO:0019808]; polyamine transport [GO:0015846]	GO:0015846; GO:0019808; GO:0042597	polyamine binding [GO:0019808]	208964.PA0323;	878380;	pae:PA0323;	fig|208964.12.peg.339;	PF13416;		PA0323
PaeAG1_00398	gene	447679	448467	789	-		PaeAG1_00398	CDS	NP_249015.1	PA0324	99.618	PaeAG1_00398	BFV99_RS33705	100	PA0324	Probable permease of ABC transporter	Pseudomonas aeruginosa (strain ATCC 15692 / DSM 22644 / CIP 104116 / JCM 14847 / LMG 12228 / 1C / PRS 101 / PAO1)	transmembrane transport [GO:0055085]	integral component of membrane [GO:0016021]; plasma membrane [GO:0005886]	integral component of membrane [GO:0016021]; plasma membrane [GO:0005886]; transmembrane transport [GO:0055085]	GO:0005886; GO:0016021; GO:0055085		208964.PA0324;	879407;	pae:PA0324;	fig|208964.12.peg.340;	PF00528;		PA0324
PaeAG1_00399	gene	448464	449393	930	-		PaeAG1_00399	CDS	NP_249016.1	PA0325	99.676	PaeAG1_00399	BFV99_RS33700	100	PA0325	Probable permease of ABC transporter	Pseudomonas aeruginosa (strain ATCC 15692 / DSM 22644 / CIP 104116 / JCM 14847 / LMG 12228 / 1C / PRS 101 / PAO1)	transmembrane transport [GO:0055085]	integral component of membrane [GO:0016021]; plasma membrane [GO:0005886]	integral component of membrane [GO:0016021]; plasma membrane [GO:0005886]; transmembrane transport [GO:0055085]	GO:0005886; GO:0016021; GO:0055085		208964.PA0325;	879238;	pae:PA0325;	fig|208964.12.peg.341;	PF00528;		PA0325
PaeAG1_00400	gene	449390	450439	1050	-		PaeAG1_00400	CDS	NP_249017.1	PA0326	100	PaeAG1_00400	BFV99_RS33695	100	PA0326	Spermidine/putrescine import ATP-binding protein PotA (EC 3.6.3.31)	Pseudomonas aeruginosa (strain ATCC 15692 / DSM 22644 / CIP 104116 / JCM 14847 / LMG 12228 / 1C / PRS 101 / PAO1)		ATP-binding cassette (ABC) transporter complex [GO:0043190]	ATP-binding cassette (ABC) transporter complex [GO:0043190]; ATP binding [GO:0005524]; polyamine-transporting ATPase activity [GO:0015417]	GO:0005524; GO:0015417; GO:0043190	ATP binding [GO:0005524]; polyamine-transporting ATPase activity [GO:0015417]	208964.PA0326;	880297;	pae:PA0326;	fig|208964.12.peg.342;	PF00005;PF08402;		potA PA0326
PaeAG1_00401	gene	450803	451732	930	+		PaeAG1_00401	CDS	BFV99_RS33730	PA0327	100	PaeAG1_00401	BFV99_RS33685	100	PA0327	Uncharacterized protein	Pseudomonas aeruginosa (strain ATCC 15692 / DSM 22644 / CIP 104116 / JCM 14847 / LMG 12228 / 1C / PRS 101 / PAO1)						208964.PA0327;	879241;	pae:PA0327;	fig|208964.12.peg.343;	PF06977;		PA0327
PaeAG1_00402	gene	451772	453748	1977	-		PaeAG1_00402	CDS	BFV99_RS33680	PA0328	98.764	PaeAG1_00402	BFV99_RS33680	99.845	PA0328	Uncharacterized protein	Pseudomonas aeruginosa (strain ATCC 15692 / DSM 22644 / CIP 104116 / JCM 14847 / LMG 12228 / 1C / PRS 101 / PAO1)	cell motility [GO:0048870]; pathogenesis [GO:0009405]	outer membrane [GO:0019867]	outer membrane [GO:0019867]; aminopeptidase activity [GO:0004177]; autotransporter activity [GO:0015474]; cell motility [GO:0048870]; pathogenesis [GO:0009405]	GO:0004177; GO:0009405; GO:0015474; GO:0019867; GO:0048870	aminopeptidase activity [GO:0004177]; autotransporter activity [GO:0015474]	208964.PA0328;	882183;	pae:PA0328;	fig|208964.12.peg.344;	PF03797;PF04389;		PA0328
PaeAG1_00403	gene	454005	454730	726	+		PaeAG1_00403	CDS	BFV99_RS33675	PA3853	48.214	PaeAG1_00403	BFV99_RS33675	100	BFV99_RS33675	Probable transferase	Pseudomonas aeruginosa (strain ATCC 15692 / DSM 22644 / CIP 104116 / JCM 14847 / LMG 12228 / 1C / PRS 101 / PAO1)			transferase activity [GO:0016740]	GO:0016740	transferase activity [GO:0016740]	208964.PA3853;	879857;	pae:PA3853;	fig|208964.12.peg.4034;	PF00132;		PA3853
PaeAG1_00404	gene	454773	455105	333	-		PaeAG1_00404	CDS	BFV99_RS33670	PA0329	98.182	PaeAG1_00404	BFV99_RS33670	100	PA0329	UPF0339 protein PA0329	Pseudomonas aeruginosa (strain ATCC 15692 / DSM 22644 / CIP 104116 / JCM 14847 / LMG 12228 / 1C / PRS 101 / PAO1)						208964.PA0329;	882179;	pae:PA0329;	fig|208964.12.peg.345;	PF07411;		PA0329
PaeAG1_00405	gene	455244	455915	672	-	rpiA	rpiA	CDS	NP_249021.1	PA0330	100	PaeAG1_00405	BFV99_RS33665	100	rpiA	Ribose-5-phosphate isomerase A (EC 5.3.1.6) (Phosphoriboisomerase A) (PRI)	Pseudomonas aeruginosa (strain ATCC 15692 / DSM 22644 / CIP 104116 / JCM 14847 / LMG 12228 / 1C / PRS 101 / PAO1)	D-ribose metabolic process [GO:0006014]; pentose-phosphate shunt, non-oxidative branch [GO:0009052]	cytosol [GO:0005829]	cytosol [GO:0005829]; ribose-5-phosphate isomerase activity [GO:0004751]; D-ribose metabolic process [GO:0006014]; pentose-phosphate shunt, non-oxidative branch [GO:0009052]	GO:0004751; GO:0005829; GO:0006014; GO:0009052	ribose-5-phosphate isomerase activity [GO:0004751]	208964.PA0330;	882171;	pae:PA0330;	fig|208964.12.peg.346;	PF06026;	PTHR11934;	rpiA PA0330
PaeAG1_00406	gene	456174	457688	1515	+		PaeAG1_00406	CDS	BFV99_RS33660	PA0331	100	PaeAG1_00406	BFV99_RS33660	100	PA0331	L-threonine dehydratase (EC 4.3.1.19) (Threonine deaminase)	Pseudomonas aeruginosa (strain ATCC 15692 / DSM 22644 / CIP 104116 / JCM 14847 / LMG 12228 / 1C / PRS 101 / PAO1)	isoleucine biosynthetic process [GO:0009097]; threonine catabolic process [GO:0006567]; threonine metabolic process [GO:0006566]		L-threonine ammonia-lyase activity [GO:0004794]; pyridoxal phosphate binding [GO:0030170]; isoleucine biosynthetic process [GO:0009097]; threonine catabolic process [GO:0006567]; threonine metabolic process [GO:0006566]	GO:0004794; GO:0006566; GO:0006567; GO:0009097; GO:0030170	L-threonine ammonia-lyase activity [GO:0004794]; pyridoxal phosphate binding [GO:0030170]	208964.PA0331;	879435;	pae:PA0331;	fig|208964.12.peg.348;	PF00291;PF00585;		ilvA1 ilvA PA0331
PaeAG1_00407	gene	457808	458275	468	+		PaeAG1_00407	CDS	BFV99_RS33655	PA0332	98.71	PaeAG1_00407	BFV99_RS33655	100	PA0332	Uncharacterized protein	Pseudomonas aeruginosa (strain ATCC 15692 / DSM 22644 / CIP 104116 / JCM 14847 / LMG 12228 / 1C / PRS 101 / PAO1)		integral component of membrane [GO:0016021]	integral component of membrane [GO:0016021]	GO:0016021		208964.PA0332;	879348;	pae:PA0332;	fig|208964.12.peg.349;	PF10027;		PA0332
PaeAG1_00408	gene	458326	459597	1272	+		PaeAG1_00408	CDS	BFV99_RS33650	PA0333	99.291	PaeAG1_00408	BFV99_RS33650	100	PA0333	Uncharacterized protein	Pseudomonas aeruginosa (strain ATCC 15692 / DSM 22644 / CIP 104116 / JCM 14847 / LMG 12228 / 1C / PRS 101 / PAO1)	ubiquinone-6 biosynthetic process [GO:1901006]	integral component of membrane [GO:0016021]	integral component of membrane [GO:0016021]; coenzyme binding [GO:0050662]; NADH dehydrogenase activity [GO:0003954]; ubiquinone-6 biosynthetic process [GO:1901006]	GO:0003954; GO:0016021; GO:0050662; GO:1901006	coenzyme binding [GO:0050662]; NADH dehydrogenase activity [GO:0003954]	208964.PA0333;	882211;	pae:PA0333;	fig|208964.12.peg.350;	PF13781;PF01370;		PA0333
PaeAG1_00409	gene	459594	460061	468	+		PaeAG1_00409	CDS	BFV99_RS33645	PA0332	31.613	PaeAG1_00409	BFV99_RS33645	100	BFV99_RS33645	Uncharacterized protein	Pseudomonas aeruginosa (strain ATCC 15692 / DSM 22644 / CIP 104116 / JCM 14847 / LMG 12228 / 1C / PRS 101 / PAO1)		integral component of membrane [GO:0016021]	integral component of membrane [GO:0016021]	GO:0016021		208964.PA0332;	879348;	pae:PA0332;	fig|208964.12.peg.349;	PF10027;		PA0332
PaeAG1_00410	gene	460034	461275	1242	-		PaeAG1_00410	CDS	BFV99_RS33640	PA0334	98.789	PaeAG1_00410	BFV99_RS33640	100	PA0334	Probable major facilitator superfamily (MFS) transporter	Pseudomonas aeruginosa (strain ATCC 15692 / DSM 22644 / CIP 104116 / JCM 14847 / LMG 12228 / 1C / PRS 101 / PAO1)	transmembrane transport [GO:0055085]	integral component of membrane [GO:0016021]	integral component of membrane [GO:0016021]; transporter activity [GO:0005215]; transmembrane transport [GO:0055085]	GO:0005215; GO:0016021; GO:0055085	transporter activity [GO:0005215]	208964.PA0334;	882199;	pae:PA0334;	fig|208964.12.peg.352;	PF07690;		PA0334
PaeAG1_00411	gene	461325	461978	654	-		PaeAG1_00411	CDS	BFV99_RS33635	PA0335	100	PaeAG1_00411	BFV99_RS33635	100	PA0335	Uncharacterized protein	Pseudomonas aeruginosa (strain ATCC 15692 / DSM 22644 / CIP 104116 / JCM 14847 / LMG 12228 / 1C / PRS 101 / PAO1)	dephosphorylation [GO:0016311]; L-serine biosynthetic process [GO:0006564]	cytoplasm [GO:0005737]	cytoplasm [GO:0005737]; magnesium ion binding [GO:0000287]; phosphatase activity [GO:0016791]; phosphoserine phosphatase activity [GO:0004647]; dephosphorylation [GO:0016311]; L-serine biosynthetic process [GO:0006564]	GO:0000287; GO:0004647; GO:0005737; GO:0006564; GO:0016311; GO:0016791	magnesium ion binding [GO:0000287]; phosphatase activity [GO:0016791]; phosphoserine phosphatase activity [GO:0004647]	208964.PA0335;	882191;	pae:PA0335;	fig|208964.12.peg.353;			PA0335
PaeAG1_00412	gene	462182	462661	480	+	ygdP	ygdP	CDS	NP_249027.1	PA0336	100	PaeAG1_00412	BFV99_RS33630	100	ygdP	RNA pyrophosphohydrolase (EC 3.6.1.-) ((Di)nucleoside polyphosphate hydrolase)	Pseudomonas aeruginosa (strain ATCC 15692 / DSM 22644 / CIP 104116 / JCM 14847 / LMG 12228 / 1C / PRS 101 / PAO1)	mRNA catabolic process [GO:0006402]	cytoplasm [GO:0005737]	cytoplasm [GO:0005737]; RNA pyrophosphohydrolase activity [GO:0034353]; mRNA catabolic process [GO:0006402]	GO:0005737; GO:0006402; GO:0034353	RNA pyrophosphohydrolase activity [GO:0034353]	208964.PA0336;	882290;	pae:PA0336;	fig|208964.12.peg.354;	PF00293;		rppH nudH PA0336
PaeAG1_00413	gene	462684	464963	2280	+	ptsP	ptsP	CDS	NP_249028.1	PA0337	100	PaeAG1_00413	BFV99_RS33625	100	ptsP	Phosphoenolpyruvate-protein phosphotransferase PtsP	Pseudomonas aeruginosa (strain ATCC 15692 / DSM 22644 / CIP 104116 / JCM 14847 / LMG 12228 / 1C / PRS 101 / PAO1)	phosphoenolpyruvate-dependent sugar phosphotransferase system [GO:0009401]; phosphorylation [GO:0016310]		transferase activity, transferring phosphorus-containing groups [GO:0016772]; phosphoenolpyruvate-dependent sugar phosphotransferase system [GO:0009401]; phosphorylation [GO:0016310]	GO:0009401; GO:0016310; GO:0016772	transferase activity, transferring phosphorus-containing groups [GO:0016772]	208964.PA0337;	882232;	pae:PA0337;	fig|208964.12.peg.355;	PF01590;PF05524;PF00391;PF02896;		ptsP PA0337
PaeAG1_00414	gene	465082	466119	1038	+		PaeAG1_00414	CDS	BFV99_RS33620	PA0338	99.71	PaeAG1_00414	BFV99_RS33620	100	PA0338	Uncharacterized protein	Pseudomonas aeruginosa (strain ATCC 15692 / DSM 22644 / CIP 104116 / JCM 14847 / LMG 12228 / 1C / PRS 101 / PAO1)						208964.PA0338;	882246;	pae:PA0338;	fig|208964.12.peg.356;	PF00990;PF08447;		PA0338
PaeAG1_00415	gene	466123	466878	756	-		PaeAG1_00415	CDS	PaeAG1_00415	PA0339	100	PaeAG1_00415	BFV99_RS33615	100	PA0339	Uncharacterized protein	Pseudomonas aeruginosa (strain ATCC 15692 / DSM 22644 / CIP 104116 / JCM 14847 / LMG 12228 / 1C / PRS 101 / PAO1)						208964.PA0339;	882266;	pae:PA0339;	fig|208964.12.peg.357;	PF05742;	PTHR17985;	PA0339
PaeAG1_00416	gene	467000	467803	804	+		PaeAG1_00416	CDS	BFV99_RS33610	PA0340	99.625	PaeAG1_00416	BFV99_RS33610	100	PA0340	Probable membrane transporter protein	Pseudomonas aeruginosa (strain ATCC 15692 / DSM 22644 / CIP 104116 / JCM 14847 / LMG 12228 / 1C / PRS 101 / PAO1)		integral component of membrane [GO:0016021]; plasma membrane [GO:0005886]	integral component of membrane [GO:0016021]; plasma membrane [GO:0005886]	GO:0005886; GO:0016021		208964.PA0340;	883093;	pae:PA0340;	fig|208964.12.peg.358;	PF01925;		PA0340
PaeAG1_00417	gene	467813	468613	801	+	lgt	lgt	CDS	NP_249032.1	PA0341	100	PaeAG1_00417	BFV99_RS33605	100	lgt	Phosphatidylglycerol--prolipoprotein diacylglyceryl transferase (EC 2.5.1.145)	Pseudomonas aeruginosa (strain ATCC 15692 / DSM 22644 / CIP 104116 / JCM 14847 / LMG 12228 / 1C / PRS 101 / PAO1)	lipoprotein biosynthetic process [GO:0042158]	integral component of membrane [GO:0016021]; plasma membrane [GO:0005886]	integral component of membrane [GO:0016021]; plasma membrane [GO:0005886]; phosphatidylglycerol-prolipoprotein diacylglyceryl transferase activity [GO:0008961]; lipoprotein biosynthetic process [GO:0042158]	GO:0005886; GO:0008961; GO:0016021; GO:0042158	phosphatidylglycerol-prolipoprotein diacylglyceryl transferase activity [GO:0008961]	208964.PA0341;	882221;	pae:PA0341;	fig|208964.12.peg.359;	PF01790;	PTHR30589;	lgt PA0341
PaeAG1_00418	gene	468819	469613	795	+	thyA	thyA	CDS	NP_249033.1	PA0342	100	PaeAG1_00418	BFV99_RS33600	100	thyA	Thymidylate synthase (TS) (TSase) (EC 2.1.1.45)	Pseudomonas aeruginosa (strain ATCC 15692 / DSM 22644 / CIP 104116 / JCM 14847 / LMG 12228 / 1C / PRS 101 / PAO1)	dTMP biosynthetic process [GO:0006231]; dTTP biosynthetic process [GO:0006235]	cytoplasm [GO:0005737]	cytoplasm [GO:0005737]; thymidylate synthase activity [GO:0004799]; dTMP biosynthetic process [GO:0006231]; dTTP biosynthetic process [GO:0006235]	GO:0004799; GO:0005737; GO:0006231; GO:0006235	thymidylate synthase activity [GO:0004799]	208964.PA0342;	879417;	pae:PA0342;	fig|208964.12.peg.360;	PF00303;		thyA PA0342
PaeAG1_00419	gene	469640	470437	798	-		PaeAG1_00419	CDS	BFV99_RS33595	PA0343	100	PaeAG1_00419	BFV99_RS33595	100	PA0343	Uncharacterized protein	Pseudomonas aeruginosa (strain ATCC 15692 / DSM 22644 / CIP 104116 / JCM 14847 / LMG 12228 / 1C / PRS 101 / PAO1)						208964.PA0343;	880294;	pae:PA0343;	fig|208964.12.peg.361;	PF05050;		PA0343
PaeAG1_00420	gene	470472	471851	1380	-		PaeAG1_00420	CDS	BFV99_RS33590	PA0344	99.782	PaeAG1_00420	BFV99_RS33590	100	PA0344	Uncharacterized protein	Pseudomonas aeruginosa (strain ATCC 15692 / DSM 22644 / CIP 104116 / JCM 14847 / LMG 12228 / 1C / PRS 101 / PAO1)			GTP binding [GO:0005525]	GO:0005525	GTP binding [GO:0005525]	208964.PA0344;	879284;	pae:PA0344;	fig|208964.12.peg.362;	PF11981;PF01926;		PA0344
PaeAG1_00421	gene	471844	473229	1386	-		PaeAG1_00421	CDS	BFV99_RS33585	PA0345	99.566	PaeAG1_00421	BFV99_RS33585	100	PA0345	Uncharacterized protein	Pseudomonas aeruginosa (strain ATCC 15692 / DSM 22644 / CIP 104116 / JCM 14847 / LMG 12228 / 1C / PRS 101 / PAO1)		integral component of membrane [GO:0016021]	integral component of membrane [GO:0016021]	GO:0016021		208964.PA0345;	879415;	pae:PA0345;	fig|208964.12.peg.363;	PF11067;		PA0345
PaeAG1_00422	gene	473421	473783	363	+		PaeAG1_00422	CDS	PaeAG1_00422	PA0346	100	PaeAG1_00422	BFV99_RS33580	100	PA0346	Uncharacterized protein	Pseudomonas aeruginosa (strain ATCC 15692 / DSM 22644 / CIP 104116 / JCM 14847 / LMG 12228 / 1C / PRS 101 / PAO1)						208964.PA0346;	879318;	pae:PA0346;	fig|208964.12.peg.364;			PA0346
PaeAG1_00423	gene	473820	474971	1152	-	glpQ	glpQ	CDS	NP_249038.1	PA0347	100	PaeAG1_00423	BFV99_RS33575	100	glpQ	Glycerophosphoryl diester phosphodiesterase, periplasmic	Pseudomonas aeruginosa (strain ATCC 15692 / DSM 22644 / CIP 104116 / JCM 14847 / LMG 12228 / 1C / PRS 101 / PAO1)	lipid metabolic process [GO:0006629]	periplasmic space [GO:0042597]	periplasmic space [GO:0042597]; glycerophosphodiester phosphodiesterase activity [GO:0008889]; lipid metabolic process [GO:0006629]	GO:0006629; GO:0008889; GO:0042597	glycerophosphodiester phosphodiesterase activity [GO:0008889]	208964.PA0347;	879329;	pae:PA0347;	fig|208964.12.peg.365;	PF03009;		glpQ PA0347
PaeAG1_00424	gene	475181	476275	1095	+		PaeAG1_00424	CDS	PaeAG1_00424	PA0348	100	PaeAG1_00424	BFV99_RS33570	100	PA0348	Uncharacterized protein	Pseudomonas aeruginosa (strain ATCC 15692 / DSM 22644 / CIP 104116 / JCM 14847 / LMG 12228 / 1C / PRS 101 / PAO1)						208964.PA0348;	879397;	pae:PA0348;	fig|208964.12.peg.366;			PA0348
PaeAG1_00425	gene	476272	477312	1041	+		PaeAG1_00425	CDS	PaeAG1_00425	PA0349	100	PaeAG1_00425	BFV99_RS33565	100	PA0349	Uncharacterized protein	Pseudomonas aeruginosa (strain ATCC 15692 / DSM 22644 / CIP 104116 / JCM 14847 / LMG 12228 / 1C / PRS 101 / PAO1)						208964.PA0349;	879281;	pae:PA0349;	fig|208964.12.peg.367;			PA0349
PaeAG1_00426	gene	477395	477901	507	+	folA	folA	CDS	NP_249041.1	PA0350	100	PaeAG1_00426	BFV99_RS33560	100	folA	Dihydrofolate reductase (EC 1.5.1.3)	Pseudomonas aeruginosa (strain ATCC 15692 / DSM 22644 / CIP 104116 / JCM 14847 / LMG 12228 / 1C / PRS 101 / PAO1)	dihydrofolate metabolic process [GO:0046452]; folic acid metabolic process [GO:0046655]; glycine biosynthetic process [GO:0006545]; one-carbon metabolic process [GO:0006730]; tetrahydrofolate biosynthetic process [GO:0046654]	cytosol [GO:0005829]	cytosol [GO:0005829]; dihydrofolate reductase activity [GO:0004146]; NADP binding [GO:0050661]; dihydrofolate metabolic process [GO:0046452]; folic acid metabolic process [GO:0046655]; glycine biosynthetic process [GO:0006545]; one-carbon metabolic process [GO:0006730]; tetrahydrofolate biosynthetic process [GO:0046654]	GO:0004146; GO:0005829; GO:0006545; GO:0006730; GO:0046452; GO:0046654; GO:0046655; GO:0050661	dihydrofolate reductase activity [GO:0004146]; NADP binding [GO:0050661]	208964.PA0350;	879233;	pae:PA0350;	fig|208964.12.peg.368;	PF00186;	PTHR22778:SF16;	folA PA0350
PaeAG1_00427	gene	477917	478390	474	-		PaeAG1_00427	CDS	BFV99_RS33555	PA0351	100	PaeAG1_00427	BFV99_RS33555	100	PA0351	Phosphoesterase (EC 3.1.4.-)	Pseudomonas aeruginosa (strain ATCC 15692 / DSM 22644 / CIP 104116 / JCM 14847 / LMG 12228 / 1C / PRS 101 / PAO1)			hydrolase activity [GO:0016787]; metal ion binding [GO:0046872]	GO:0016787; GO:0046872	hydrolase activity [GO:0016787]; metal ion binding [GO:0046872]	208964.PA0351;	879375;	pae:PA0351;	fig|208964.12.peg.369;	PF12850;	PTHR11124;	PA0351
PaeAG1_00428	gene	478529	479914	1386	-		PaeAG1_00428	CDS	NP_249043.1	PA0352	100	PaeAG1_00428	BFV99_RS33550	100	PA0352	Probable transporter	Pseudomonas aeruginosa (strain ATCC 15692 / DSM 22644 / CIP 104116 / JCM 14847 / LMG 12228 / 1C / PRS 101 / PAO1)	xanthine transport [GO:0042906]	integral component of plasma membrane [GO:0005887]	integral component of plasma membrane [GO:0005887]; xanthine transmembrane transporter activity [GO:0042907]; xanthine transport [GO:0042906]	GO:0005887; GO:0042906; GO:0042907	xanthine transmembrane transporter activity [GO:0042907]	208964.PA0352;	879278;	pae:PA0352;	fig|208964.12.peg.370;	PF00860;		PA0352
PaeAG1_00429	gene	480144	481982	1839	-	ilvD	ilvD	CDS	NP_249044.1	PA0353	100	PaeAG1_00429	BFV99_RS33545	100	ilvD	Dihydroxy-acid dehydratase (DAD) (EC 4.2.1.9)	Pseudomonas aeruginosa (strain ATCC 15692 / DSM 22644 / CIP 104116 / JCM 14847 / LMG 12228 / 1C / PRS 101 / PAO1)	isoleucine biosynthetic process [GO:0009097]; valine biosynthetic process [GO:0009099]	cytosol [GO:0005829]	cytosol [GO:0005829]; 4 iron, 4 sulfur cluster binding [GO:0051539]; dihydroxy-acid dehydratase activity [GO:0004160]; metal ion binding [GO:0046872]; isoleucine biosynthetic process [GO:0009097]; valine biosynthetic process [GO:0009099]	GO:0004160; GO:0005829; GO:0009097; GO:0009099; GO:0046872; GO:0051539	4 iron, 4 sulfur cluster binding [GO:0051539]; dihydroxy-acid dehydratase activity [GO:0004160]; metal ion binding [GO:0046872]	208964.PA0353;	879274;	pae:PA0353;	fig|208964.12.peg.371;	PF00920;		ilvD PA0353
PaeAG1_00430	gene	482310	483506	1197	-		PaeAG1_00430	CDS	BFV99_RS33540	PA0354	99.749	PaeAG1_00430	BFV99_RS33540	100	PA0354	Uncharacterized protein	Pseudomonas aeruginosa (strain ATCC 15692 / DSM 22644 / CIP 104116 / JCM 14847 / LMG 12228 / 1C / PRS 101 / PAO1)	rRNA processing [GO:0006364]	cytoplasm [GO:0005737]	cytoplasm [GO:0005737]; methyltransferase activity [GO:0008168]; RNA binding [GO:0003723]; rRNA processing [GO:0006364]	GO:0003723; GO:0005737; GO:0006364; GO:0008168	methyltransferase activity [GO:0008168]; RNA binding [GO:0003723]	208964.PA0354;	879450;	pae:PA0354;	fig|208964.12.peg.373;	PF10672;		PA0354
PaeAG1_00431	gene	483579	484118	540	-	pfpI	pfpI	CDS	NP_249046.1	PA0355	100	PaeAG1_00431	BFV99_RS33535	100	pfpI	Protease PfpI	Pseudomonas aeruginosa (strain ATCC 15692 / DSM 22644 / CIP 104116 / JCM 14847 / LMG 12228 / 1C / PRS 101 / PAO1)	bacterial-type flagellum-dependent swarming motility [GO:0071978]; cellular response to antibiotic [GO:0071236]; single-species biofilm formation [GO:0044010]; single-species biofilm formation on inanimate substrate [GO:0044011]		peptidase activity [GO:0008233]; bacterial-type flagellum-dependent swarming motility [GO:0071978]; cellular response to antibiotic [GO:0071236]; single-species biofilm formation [GO:0044010]; single-species biofilm formation on inanimate substrate [GO:0044011]	GO:0008233; GO:0044010; GO:0044011; GO:0071236; GO:0071978	peptidase activity [GO:0008233]	208964.PA0355;	879351;	pae:PA0355;	fig|208964.12.peg.374;	PF01965;		pfpI PA0355
PaeAG1_00432	gene	484280	485158	879	+		PaeAG1_00432	CDS	BFV99_RS33530	PA0356	99.635	PaeAG1_00432	BFV99_RS33530	99.635	PA0356	Uncharacterized protein	Pseudomonas aeruginosa (strain ATCC 15692 / DSM 22644 / CIP 104116 / JCM 14847 / LMG 12228 / 1C / PRS 101 / PAO1)						208964.PA0356;	879235;	pae:PA0356;	fig|208964.12.peg.375;	PF08668;		PA0356
PaeAG1_00433	gene	485217	486029	813	+	mutM	mutM	CDS	NP_249048.1	PA0357	99.63	PaeAG1_00433	BFV99_RS33525	100	mutM	Formamidopyrimidine-DNA glycosylase (Fapy-DNA glycosylase) (EC 3.2.2.23) (DNA-(apurinic or apyrimidinic site) lyase MutM) (AP lyase MutM) (EC 4.2.99.18)	Pseudomonas aeruginosa (strain ATCC 15692 / DSM 22644 / CIP 104116 / JCM 14847 / LMG 12228 / 1C / PRS 101 / PAO1)	base-excision repair [GO:0006284]; base-excision repair, AP site formation [GO:0006285]; DNA repair [GO:0006281]; nucleotide-excision repair [GO:0006289]		8-oxo-7,8-dihydroguanine DNA N-glycosylase activity [GO:0034039]; class I DNA-(apurinic or apyrimidinic site) endonuclease activity [GO:0140078]; damaged DNA binding [GO:0003684]; DNA N-glycosylase activity [GO:0019104]; DNA-(apurinic or apyrimidinic site) endonuclease activity [GO:0003906]; hydrolase activity [GO:0016787]; zinc ion binding [GO:0008270]; base-excision repair [GO:0006284]; base-ex…	GO:0003684; GO:0003906; GO:0006281; GO:0006284; GO:0006285; GO:0006289; GO:0008270; GO:0016787; GO:0019104; GO:0034039; GO:0140078	8-oxo-7,8-dihydroguanine DNA N-glycosylase activity [GO:0034039]; class I DNA-(apurinic or apyrimidinic site) endonuclease activity [GO:0140078]; damaged DNA binding [GO:0003684]; DNA-(apurinic or apyrimidinic site) endonuclease activity [GO:0003906]; DNA N-glycosylase activity [GO:0019104]; hydrolase activity [GO:0016787]; zinc ion binding [GO:0008270]	208964.PA0357;	879307;	pae:PA0357;	fig|208964.12.peg.376;	PF01149;PF06831;PF06827;		mutM fpg PA0357
PaeAG1_00434	gene	486106	486684	579	+		PaeAG1_00434	CDS	PaeAG1_00434	PA0358	100	PaeAG1_00434	BFV99_RS33520	100	PA0358	Uncharacterized protein	Pseudomonas aeruginosa (strain ATCC 15692 / DSM 22644 / CIP 104116 / JCM 14847 / LMG 12228 / 1C / PRS 101 / PAO1)	phosphatidic acid biosynthetic process [GO:0006654]		1-acylglycerol-3-phosphate O-acyltransferase activity [GO:0003841]; phosphatidic acid biosynthetic process [GO:0006654]	GO:0003841; GO:0006654	1-acylglycerol-3-phosphate O-acyltransferase activity [GO:0003841]	208964.PA0358;	879453;	pae:PA0358;	fig|208964.12.peg.377;	PF01553;		PA0358
PaeAG1_00435	gene	486767	487111	345	+		PaeAG1_00435	CDS	PaeAG1_00435	PA0359	100	PaeAG1_00435	BFV99_RS33515	100	PA0359	Uncharacterized protein	Pseudomonas aeruginosa (strain ATCC 15692 / DSM 22644 / CIP 104116 / JCM 14847 / LMG 12228 / 1C / PRS 101 / PAO1)		integral component of membrane [GO:0016021]	integral component of membrane [GO:0016021]	GO:0016021		208964.PA0359;	879498;	pae:PA0359;	fig|208964.12.peg.378;			PA0359
PaeAG1_00436	gene	487381	488367	987	+		PaeAG1_00436	CDS	BFV99_RS33510	PA0360	99.39	PaeAG1_00436	BFV99_RS33510	100	PA0360	Uncharacterized protein	Pseudomonas aeruginosa (strain ATCC 15692 / DSM 22644 / CIP 104116 / JCM 14847 / LMG 12228 / 1C / PRS 101 / PAO1)			enzyme activator activity [GO:0008047]	GO:0008047	enzyme activator activity [GO:0008047]	208964.PA0360;	879422;	pae:PA0360;	fig|208964.12.peg.379;	PF08238;		PA0360
PaeAG1_00437	gene	488472	490205	1734	-		PaeAG1_00437	CDS	NP_249052.1	PA0361	99.653	PaeAG1_00437	BFV99_RS33505	100	PA0361	Probable gamma-glutamyltranspeptidase	Pseudomonas aeruginosa (strain ATCC 15692 / DSM 22644 / CIP 104116 / JCM 14847 / LMG 12228 / 1C / PRS 101 / PAO1)	glutathione catabolic process [GO:0006751]		glutathione hydrolase activity [GO:0036374]; glutathione catabolic process [GO:0006751]	GO:0006751; GO:0036374	glutathione hydrolase activity [GO:0036374]	208964.PA0361;	879505;	pae:PA0361;	fig|208964.12.peg.380;			PA0361
PaeAG1_00438	gene	490333	490584	252	-	fdx1	fdx1	CDS	NP_249053.1	PA0362	100	PaeAG1_00438	BFV99_RS33500	100	fdx1	Ferredoxin (4Fe-4S)	Pseudomonas aeruginosa (strain ATCC 15692 / DSM 22644 / CIP 104116 / JCM 14847 / LMG 12228 / 1C / PRS 101 / PAO1)		cytoplasm [GO:0005737]	cytoplasm [GO:0005737]; 4 iron, 4 sulfur cluster binding [GO:0051539]; metal ion binding [GO:0046872]	GO:0005737; GO:0046872; GO:0051539	4 iron, 4 sulfur cluster binding [GO:0051539]; metal ion binding [GO:0046872]	208964.PA0362;	879523;	pae:PA0362;	fig|208964.12.peg.381;	PF00037;		fdx1 PA0362
PaeAG1_00439	gene	490705	491184	480	-	coaD	coaD	CDS	NP_249054.1	PA0363	99.371	PaeAG1_00439	BFV99_RS33495	100	coaD	Phosphopantetheine adenylyltransferase (EC 2.7.7.3) (Dephospho-CoA pyrophosphorylase) (Pantetheine-phosphate adenylyltransferase) (PPAT)	Pseudomonas aeruginosa (strain ATCC 15692 / DSM 22644 / CIP 104116 / JCM 14847 / LMG 12228 / 1C / PRS 101 / PAO1)	coenzyme A biosynthetic process [GO:0015937]	cytoplasm [GO:0005737]	cytoplasm [GO:0005737]; [citrate (pro-3S)-lyase] ligase activity [GO:0008771]; ATP binding [GO:0005524]; pantetheine-phosphate adenylyltransferase activity [GO:0004595]; coenzyme A biosynthetic process [GO:0015937]	GO:0004595; GO:0005524; GO:0005737; GO:0008771; GO:0015937	[citrate (pro-3S)-lyase] ligase activity [GO:0008771]; ATP binding [GO:0005524]; pantetheine-phosphate adenylyltransferase activity [GO:0004595]	208964.PA0363;	879847;	pae:PA0363;	fig|208964.12.peg.382;	PF01467;	PTHR21342:SF1;	coaD PA0363
PaeAG1_00440	gene	491336	492931	1596	-		PaeAG1_00440	CDS	NP_249055.1	PA0364	99.812	PaeAG1_00440	BFV99_RS33490	100	PA0364	Probable oxidoreductase	Pseudomonas aeruginosa (strain ATCC 15692 / DSM 22644 / CIP 104116 / JCM 14847 / LMG 12228 / 1C / PRS 101 / PAO1)			flavin adenine dinucleotide binding [GO:0050660]; oxidoreductase activity, acting on CH-OH group of donors [GO:0016614]	GO:0016614; GO:0050660	flavin adenine dinucleotide binding [GO:0050660]; oxidoreductase activity, acting on CH-OH group of donors [GO:0016614]	208964.PA0364;	879858;	pae:PA0364;	fig|208964.12.peg.383;	PF05199;PF00732;		PA0364
PaeAG1_00441	gene	492987	493535	549	-		PaeAG1_00441	CDS	PaeAG1_00441	PA0365	100	PaeAG1_00441	BFV99_RS33485	100	PA0365	Uncharacterized protein	Pseudomonas aeruginosa (strain ATCC 15692 / DSM 22644 / CIP 104116 / JCM 14847 / LMG 12228 / 1C / PRS 101 / PAO1)						208964.PA0365;	879873;	pae:PA0365;	fig|208964.12.peg.384;			PA0365
PaeAG1_00442	gene	493590	495020	1431	-		PaeAG1_00442	CDS	NP_249057.1	PA0366	100	PaeAG1_00442	BFV99_RS33480	100	PA0366	Probable coniferyl aldehyde dehydrogenase (CALDH) (EC 1.2.1.68)	Pseudomonas aeruginosa (strain ATCC 15692 / DSM 22644 / CIP 104116 / JCM 14847 / LMG 12228 / 1C / PRS 101 / PAO1)	cellular aldehyde metabolic process [GO:0006081]		3-chloroallyl aldehyde dehydrogenase activity [GO:0004028]; coniferyl-aldehyde dehydrogenase activity [GO:0050269]; cellular aldehyde metabolic process [GO:0006081]	GO:0004028; GO:0006081; GO:0050269	3-chloroallyl aldehyde dehydrogenase activity [GO:0004028]; coniferyl-aldehyde dehydrogenase activity [GO:0050269]	208964.PA0366;	880299;	pae:PA0366;	fig|208964.12.peg.385;	PF00171;		calB PA0366
PaeAG1_00443	gene	495309	495956	648	+		PaeAG1_00443	CDS	NP_249058.1	PA0367	100	PaeAG1_00443	BFV99_RS33475	100	PA0367	Probable transcriptional regulator	Pseudomonas aeruginosa (strain ATCC 15692 / DSM 22644 / CIP 104116 / JCM 14847 / LMG 12228 / 1C / PRS 101 / PAO1)			DNA binding [GO:0003677]	GO:0003677	DNA binding [GO:0003677]	208964.PA0367;	880928;	pae:PA0367;	fig|208964.12.peg.386;	PF13972;PF00440;	PTHR30328;	PA0367
PaeAG1_00444	gene	495941	496351	411	-		PaeAG1_00444	CDS	YP_008719732.1	PA4863	39.062	PaeAG1_00444	BFV99_RS33470	100	BFV99_RS33470	Uncharacterized protein	Pseudomonas aeruginosa (strain ATCC 15692 / DSM 22644 / CIP 104116 / JCM 14847 / LMG 12228 / 1C / PRS 101 / PAO1)	protein acetylation [GO:0006473]	cytoplasm [GO:0005737]; integral component of membrane [GO:0016021]	cytoplasm [GO:0005737]; integral component of membrane [GO:0016021]; acetyl-CoA binding [GO:1905502]; N-acetyltransferase activity [GO:0008080]; protein acetylation [GO:0006473]	GO:0005737; GO:0006473; GO:0008080; GO:0016021; GO:1905502	acetyl-CoA binding [GO:1905502]; N-acetyltransferase activity [GO:0008080]	208964.PA4863;	879775;	pae:PA4863;	fig|208964.12.peg.5096;	PF00583;		PA4863
PaeAG1_00445	gene	496414	497412	999	-		PaeAG1_00445	CDS	BFV99_RS33465	PA0368	100	PaeAG1_00445	BFV99_RS33465	100	PA0368	Uncharacterized protein	Pseudomonas aeruginosa (strain ATCC 15692 / DSM 22644 / CIP 104116 / JCM 14847 / LMG 12228 / 1C / PRS 101 / PAO1)	cellular lipid metabolic process [GO:0044255]; medium-chain fatty acid biosynthetic process [GO:0051792]; medium-chain fatty acid catabolic process [GO:0051793]		acylglycerol lipase activity [GO:0047372]; lipase activity [GO:0016298]; short-chain carboxylesterase activity [GO:0034338]; cellular lipid metabolic process [GO:0044255]; medium-chain fatty acid biosynthetic process [GO:0051792]; medium-chain fatty acid catabolic process [GO:0051793]	GO:0016298; GO:0034338; GO:0044255; GO:0047372; GO:0051792; GO:0051793	acylglycerol lipase activity [GO:0047372]; lipase activity [GO:0016298]; short-chain carboxylesterase activity [GO:0034338]	208964.PA0368;	881245;	pae:PA0368;	fig|208964.12.peg.388;	PF00561;		PA0368
PaeAG1_00446	gene	497449	498015	567	-		PaeAG1_00446	CDS	PaeAG1_00446	PA0369	99.367	PaeAG1_00446	BFV99_RS33460	100	PA0369	Uncharacterized protein	Pseudomonas aeruginosa (strain ATCC 15692 / DSM 22644 / CIP 104116 / JCM 14847 / LMG 12228 / 1C / PRS 101 / PAO1)						208964.PA0369;						PA0369
PaeAG1_00447	gene	498018	498614	597	-		PaeAG1_00447	CDS	BFV99_RS33455	PA0370	99.495	PaeAG1_00447	BFV99_RS33455	100	PA0370	Ribosomal RNA small subunit methyltransferase D (EC 2.1.1.171)	Pseudomonas aeruginosa (strain ATCC 15692 / DSM 22644 / CIP 104116 / JCM 14847 / LMG 12228 / 1C / PRS 101 / PAO1)			16S rRNA (guanine(966)-N(2))-methyltransferase activity [GO:0052913]	GO:0052913	16S rRNA (guanine(966)-N(2))-methyltransferase activity [GO:0052913]	208964.PA0370;	882281;	pae:PA0370;	fig|208964.12.peg.390;			PA0370
PaeAG1_00448	gene	498614	500101	1488	-		PaeAG1_00448	CDS	BFV99_RS33450	PA0371	99.394	PaeAG1_00448	BFV99_RS33450	100	PA0371	Uncharacterized protein	Pseudomonas aeruginosa (strain ATCC 15692 / DSM 22644 / CIP 104116 / JCM 14847 / LMG 12228 / 1C / PRS 101 / PAO1)			catalytic activity [GO:0003824]; metal ion binding [GO:0046872]	GO:0003824; GO:0046872	catalytic activity [GO:0003824]; metal ion binding [GO:0046872]	208964.PA0371;	882994;	pae:PA0371;	fig|208964.12.peg.391;	PF00675;PF05193;		PA0371
PaeAG1_00449	gene	500094	501464	1371	-		PaeAG1_00449	CDS	NP_249063.1	PA0372	99.781	PaeAG1_00449	BFV99_RS33445	100	PA0372	Probable zinc protease	Pseudomonas aeruginosa (strain ATCC 15692 / DSM 22644 / CIP 104116 / JCM 14847 / LMG 12228 / 1C / PRS 101 / PAO1)	pyrroloquinoline quinone biosynthetic process [GO:0018189]	outer membrane [GO:0019867]	outer membrane [GO:0019867]; metal ion binding [GO:0046872]; metallopeptidase activity [GO:0008237]; pyrroloquinoline quinone biosynthetic process [GO:0018189]	GO:0008237; GO:0018189; GO:0019867; GO:0046872	metal ion binding [GO:0046872]; metallopeptidase activity [GO:0008237]	208964.PA0372;	883000;	pae:PA0372;	fig|208964.12.peg.392;	PF00675;PF05193;		PA0372
PaeAG1_00450	gene	501612	502961	1350	+	ftsY	ftsY	CDS	NP_249064.1	PA0373	98.681	PaeAG1_00450	BFV99_RS33440	100	ftsY	Signal recognition particle receptor FtsY (SRP receptor)	Pseudomonas aeruginosa (strain ATCC 15692 / DSM 22644 / CIP 104116 / JCM 14847 / LMG 12228 / 1C / PRS 101 / PAO1)	protein targeting [GO:0006605]; SRP-dependent cotranslational protein targeting to membrane [GO:0006614]	cytoplasm [GO:0005737]; intrinsic component of plasma membrane [GO:0031226]; membrane [GO:0016020]; plasma membrane [GO:0005886]	cytoplasm [GO:0005737]; intrinsic component of plasma membrane [GO:0031226]; membrane [GO:0016020]; plasma membrane [GO:0005886]; GTP binding [GO:0005525]; GTPase activity [GO:0003924]; signal recognition particle binding [GO:0005047]; protein targeting [GO:0006605]; SRP-dependent cotranslational protein targeting to membrane [GO:0006614]	GO:0003924; GO:0005047; GO:0005525; GO:0005737; GO:0005886; GO:0006605; GO:0006614; GO:0016020; GO:0031226	GTPase activity [GO:0003924]; GTP binding [GO:0005525]; signal recognition particle binding [GO:0005047]	208964.PA0373;	883018;	pae:PA0373;	fig|208964.12.peg.393;	PF00448;PF02881;	PTHR43134:SF2;	ftsY PA0373
PaeAG1_00451	gene	502958	503629	672	+	ftsE	ftsE	CDS	NP_249065.1	PA0374	99.552	PaeAG1_00451	BFV99_RS33435	100	ftsE	Cell division ATP-binding protein FtsE	Pseudomonas aeruginosa (strain ATCC 15692 / DSM 22644 / CIP 104116 / JCM 14847 / LMG 12228 / 1C / PRS 101 / PAO1)	cell division [GO:0051301]		ATP binding [GO:0005524]; ATPase activity [GO:0016887]; cell division [GO:0051301]	GO:0005524; GO:0016887; GO:0051301	ATPase activity [GO:0016887]; ATP binding [GO:0005524]	208964.PA0374;	883078;	pae:PA0374;	fig|208964.12.peg.394;	PF00005;		ftsE PA0374
PaeAG1_00452	gene	503629	504636	1008	+	ftsX	ftsX	CDS	NP_249066.1	PA0375	100	PaeAG1_00452	BFV99_RS33430	100	ftsX	Cell division protein FtsX	Pseudomonas aeruginosa (strain ATCC 15692 / DSM 22644 / CIP 104116 / JCM 14847 / LMG 12228 / 1C / PRS 101 / PAO1)	cell cycle [GO:0007049]; cell division [GO:0051301]	cell division site [GO:0032153]; integral component of membrane [GO:0016021]; plasma membrane [GO:0005886]	cell division site [GO:0032153]; integral component of membrane [GO:0016021]; plasma membrane [GO:0005886]; cell cycle [GO:0007049]; cell division [GO:0051301]	GO:0005886; GO:0007049; GO:0016021; GO:0032153; GO:0051301		208964.PA0375;	883092;	pae:PA0375;	fig|208964.12.peg.395;	PF18075;	PTHR30489:SF5;	ftsX PA0375
PaeAG1_00453	gene	504750	505604	855	+	rpoH	rpoH	CDS	NP_249067.1	PA0376	100	PaeAG1_00453	BFV99_RS33425	100	rpoH	RNA polymerase sigma factor RpoH (RNA polymerase sigma-32 factor)	Pseudomonas aeruginosa (strain ATCC 15692 / DSM 22644 / CIP 104116 / JCM 14847 / LMG 12228 / 1C / PRS 101 / PAO1)	regulation of transcription, DNA-templated [GO:0006355]; response to heat [GO:0009408]; transcription initiation from bacterial-type RNA polymerase promoter [GO:0001123]	cytosol [GO:0005829]; plasma membrane [GO:0005886]	cytosol [GO:0005829]; plasma membrane [GO:0005886]; DNA binding [GO:0003677]; DNA-binding transcription factor activity [GO:0003700]; sigma factor activity [GO:0016987]; regulation of transcription, DNA-templated [GO:0006355]; response to heat [GO:0009408]; transcription initiation from bacterial-type RNA polymerase promoter [GO:0001123]	GO:0001123; GO:0003677; GO:0003700; GO:0005829; GO:0005886; GO:0006355; GO:0009408; GO:0016987	DNA binding [GO:0003677]; DNA-binding transcription factor activity [GO:0003700]; sigma factor activity [GO:0016987]	208964.PA0376;	883126;	pae:PA0376;	fig|208964.12.peg.396;	PF00140;PF04542;PF04545;		rpoH PA0376
PaeAG1_00454	gene	505669	506274	606	+		PaeAG1_00454	CDS	PaeAG1_00454	PA0377	100	PaeAG1_00454	BFV99_RS33420	100	PA0377	Uncharacterized protein	Pseudomonas aeruginosa (strain ATCC 15692 / DSM 22644 / CIP 104116 / JCM 14847 / LMG 12228 / 1C / PRS 101 / PAO1)		integral component of membrane [GO:0016021]	integral component of membrane [GO:0016021]	GO:0016021		208964.PA0377;	883137;	pae:PA0377;	fig|208964.12.peg.397;			PA0377
PaeAG1_00455	gene	506279	507010	732	-		PaeAG1_00455	CDS	NP_249069.1	PA0378	100	PaeAG1_00455	BFV99_RS33415	100	PA0378	Biosynthetic peptidoglycan transglycosylase (EC 2.4.1.129) (Glycan polymerase) (Peptidoglycan glycosyltransferase MtgA) (PGT)	Pseudomonas aeruginosa (strain ATCC 15692 / DSM 22644 / CIP 104116 / JCM 14847 / LMG 12228 / 1C / PRS 101 / PAO1)	cell wall organization [GO:0071555]; peptidoglycan biosynthetic process [GO:0009252]; regulation of cell shape [GO:0008360]	integral component of membrane [GO:0016021]; peptidoglycan-based cell wall [GO:0009274]; plasma membrane [GO:0005886]	integral component of membrane [GO:0016021]; peptidoglycan-based cell wall [GO:0009274]; plasma membrane [GO:0005886]; peptidoglycan glycosyltransferase activity [GO:0008955]; transferase activity, transferring pentosyl groups [GO:0016763]; cell wall organization [GO:0071555]; peptidoglycan biosynthetic process [GO:0009252]; regulation of cell shape [GO:0008360]	GO:0005886; GO:0008360; GO:0008955; GO:0009252; GO:0009274; GO:0016021; GO:0016763; GO:0071555	peptidoglycan glycosyltransferase activity [GO:0008955]; transferase activity, transferring pentosyl groups [GO:0016763]	208964.PA0378;	879835;	pae:PA0378;	fig|208964.12.peg.398;	PF00912;	PTHR30400;	mtgA PA0378
PaeAG1_00456	gene	507047	507424	378	+		PaeAG1_00456	CDS	BFV99_RS33410	PA0379	100	PaeAG1_00456	BFV99_RS33410	100	PA0379	Uncharacterized protein	Pseudomonas aeruginosa (strain ATCC 15692 / DSM 22644 / CIP 104116 / JCM 14847 / LMG 12228 / 1C / PRS 101 / PAO1)		integral component of membrane [GO:0016021]	integral component of membrane [GO:0016021]	GO:0016021		208964.PA0379;	879822;	pae:PA0379;	fig|208964.12.peg.399;	PF04241;	PTHR43461;	PA0379
PaeAG1_00457	gene	507527	507727	201	+		PaeAG1_00457	CDS	NP_249071.1	PA0380	100	PaeAG1_00457	BFV99_RS33405	100	PA0380	Uncharacterized protein	Pseudomonas aeruginosa (strain ATCC 15692 / DSM 22644 / CIP 104116 / JCM 14847 / LMG 12228 / 1C / PRS 101 / PAO1)						208964.PA0380;	879813;	pae:PA0380;	fig|208964.12.peg.400;	PF02597;	PTHR34472;	PA0380
PaeAG1_00458	gene	507786	508583	798	+	thiG	thiG	CDS	NP_249072.1	PA0381	100	PaeAG1_00458	BFV99_RS33400	100	thiG	Thiazole synthase (EC 2.8.1.10)	Pseudomonas aeruginosa (strain ATCC 15692 / DSM 22644 / CIP 104116 / JCM 14847 / LMG 12228 / 1C / PRS 101 / PAO1)	thiamine biosynthetic process [GO:0009228]; thiamine diphosphate biosynthetic process [GO:0009229]	cytoplasm [GO:0005737]	cytoplasm [GO:0005737]; sulfurtransferase activity [GO:0016783]; thiamine biosynthetic process [GO:0009228]; thiamine diphosphate biosynthetic process [GO:0009229]	GO:0005737; GO:0009228; GO:0009229; GO:0016783	sulfurtransferase activity [GO:0016783]	208964.PA0381;	879802;	pae:PA0381;	fig|208964.12.peg.401;	PF05690;	PTHR34266;	thiG PA0381
PaeAG1_00459	gene	508674	509408	735	+		PaeAG1_00459	CDS	BFV99_RS33395	PA0382	99.552	PaeAG1_00459	BFV99_RS33395	100	PA0382	tRNA (guanine-N(7)-)-methyltransferase (EC 2.1.1.33) (tRNA (guanine(46)-N(7))-methyltransferase) (tRNA(m7G46)-methyltransferase)	Pseudomonas aeruginosa (strain ATCC 15692 / DSM 22644 / CIP 104116 / JCM 14847 / LMG 12228 / 1C / PRS 101 / PAO1)	RNA (guanine-N7)-methylation [GO:0036265]; tRNA methylation [GO:0030488]		tRNA (guanine-N7-)-methyltransferase activity [GO:0008176]; RNA (guanine-N7)-methylation [GO:0036265]; tRNA methylation [GO:0030488]	GO:0008176; GO:0030488; GO:0036265	tRNA (guanine-N7-)-methyltransferase activity [GO:0008176]	208964.PA0382;	879787;	pae:PA0382;	fig|208964.12.peg.402;	PF02390;	PTHR23417;	trmB PA0382
PaeAG1_00460	gene	509571	510917	1347	+		PaeAG1_00460	CDS	BFV99_RS33390	PA0383	99.33	PaeAG1_00460	BFV99_RS33390	100	PA0383	Uncharacterized protein	Pseudomonas aeruginosa (strain ATCC 15692 / DSM 22644 / CIP 104116 / JCM 14847 / LMG 12228 / 1C / PRS 101 / PAO1)						208964.PA0383;	879731;	pae:PA0383;	fig|208964.12.peg.403;	PF07044;		PA0383
PaeAG1_00461	gene	510930	511187	258	-		PaeAG1_00461	CDS	PaeAG1_00461	PA0384	100	PaeAG1_00461	BFV99_RS33385	100	PA0384	Uncharacterized protein	Pseudomonas aeruginosa (strain ATCC 15692 / DSM 22644 / CIP 104116 / JCM 14847 / LMG 12228 / 1C / PRS 101 / PAO1)						208964.PA0384;	879608;	pae:PA0384;	fig|208964.12.peg.404;			PA0384
PaeAG1_00462	gene	511249	511572	324	-		PaeAG1_00462	CDS	BFV99_RS33380	PA0385	100	PaeAG1_00462	BFV99_RS33380	100	PA0385	Uncharacterized protein	Pseudomonas aeruginosa (strain ATCC 15692 / DSM 22644 / CIP 104116 / JCM 14847 / LMG 12228 / 1C / PRS 101 / PAO1)		integral component of membrane [GO:0016021]	integral component of membrane [GO:0016021]	GO:0016021		208964.PA0385;	879510;	pae:PA0385;	fig|208964.12.peg.405;	PF11872;		PA0385
PaeAG1_00463	gene	511653	512807	1155	-		PaeAG1_00463	CDS	NP_249077.1	PA0386	99.479	PaeAG1_00463	BFV99_RS33375	100	PA0386	Oxygen-independent coproporphyrinogen-III oxidase-like protein (EC 1.3.99.-)	Pseudomonas aeruginosa (strain ATCC 15692 / DSM 22644 / CIP 104116 / JCM 14847 / LMG 12228 / 1C / PRS 101 / PAO1)	protoporphyrinogen IX biosynthetic process [GO:0006782]	cytoplasm [GO:0005737]	cytoplasm [GO:0005737]; 4 iron, 4 sulfur cluster binding [GO:0051539]; coproporphyrinogen oxidase activity [GO:0004109]; metal ion binding [GO:0046872]; protoporphyrinogen IX biosynthetic process [GO:0006782]	GO:0004109; GO:0005737; GO:0006782; GO:0046872; GO:0051539	4 iron, 4 sulfur cluster binding [GO:0051539]; coproporphyrinogen oxidase activity [GO:0004109]; metal ion binding [GO:0046872]	208964.PA0386;	878688;	pae:PA0386;	fig|208964.12.peg.406;	PF06969;PF04055;	PTHR13932;	PA0386
PaeAG1_00464	gene	512928	513521	594	-		PaeAG1_00464	CDS	BFV99_RS33370	PA0387	100	PaeAG1_00464	BFV99_RS33370	100	PA0387	dITP/XTP pyrophosphatase (EC 3.6.1.66) (Non-canonical purine NTP pyrophosphatase) (Non-standard purine NTP pyrophosphatase) (Nucleoside-triphosphate diphosphatase) (Nucleoside-triphosphate pyrophosphatase) (NTPase)	Pseudomonas aeruginosa (strain ATCC 15692 / DSM 22644 / CIP 104116 / JCM 14847 / LMG 12228 / 1C / PRS 101 / PAO1)	nucleoside triphosphate catabolic process [GO:0009143]; nucleotide metabolic process [GO:0009117]; purine nucleoside triphosphate catabolic process [GO:0009146]	cytosol [GO:0005829]	cytosol [GO:0005829]; metal ion binding [GO:0046872]; nucleoside-triphosphatase activity [GO:0017111]; nucleoside-triphosphate diphosphatase activity [GO:0047429]; nucleotide binding [GO:0000166]; nucleoside triphosphate catabolic process [GO:0009143]; nucleotide metabolic process [GO:0009117]; purine nucleoside triphosphate catabolic process [GO:0009146]	GO:0000166; GO:0005829; GO:0009117; GO:0009143; GO:0009146; GO:0017111; GO:0046872; GO:0047429	metal ion binding [GO:0046872]; nucleoside-triphosphatase activity [GO:0017111]; nucleoside-triphosphate diphosphatase activity [GO:0047429]; nucleotide binding [GO:0000166]	208964.PA0387;	878675;	pae:PA0387;	fig|208964.12.peg.407;	PF01725;	PTHR11067;	PA0387
PaeAG1_00465	gene	513518	513937	420	-		PaeAG1_00465	CDS	BFV99_RS33365	PA0388	100	PaeAG1_00465	BFV99_RS33365	100	PA0388	Uncharacterized protein	Pseudomonas aeruginosa (strain ATCC 15692 / DSM 22644 / CIP 104116 / JCM 14847 / LMG 12228 / 1C / PRS 101 / PAO1)						208964.PA0388;	878619;	pae:PA0388;	fig|208964.12.peg.408;	PF14467;		PA0388
PaeAG1_00466	gene	514069	514689	621	-		PaeAG1_00466	CDS	BFV99_RS33360	PA0389	100	PaeAG1_00466	BFV99_RS33360	100	PA0389	Uncharacterized protein	Pseudomonas aeruginosa (strain ATCC 15692 / DSM 22644 / CIP 104116 / JCM 14847 / LMG 12228 / 1C / PRS 101 / PAO1)						208964.PA0389;	878577;	pae:PA0389;	fig|208964.12.peg.409;	PF07021;		PA0389
PaeAG1_00467	gene	514697	515836	1140	-	metX	metX	CDS	NP_249081.1	PA0390	99.472	PaeAG1_00467	BFV99_RS33355	100	metX	Homoserine O-succinyltransferase (HST) (EC 2.3.1.46) (Homoserine transsuccinylase) (HTS)	Pseudomonas aeruginosa (strain ATCC 15692 / DSM 22644 / CIP 104116 / JCM 14847 / LMG 12228 / 1C / PRS 101 / PAO1)	homoserine metabolic process [GO:0009092]; methionine biosynthetic process [GO:0009086]	cytoplasm [GO:0005737]	cytoplasm [GO:0005737]; homoserine O-acetyltransferase activity [GO:0004414]; homoserine O-succinyltransferase activity [GO:0008899]; homoserine metabolic process [GO:0009092]; methionine biosynthetic process [GO:0009086]	GO:0004414; GO:0005737; GO:0008899; GO:0009086; GO:0009092	homoserine O-acetyltransferase activity [GO:0004414]; homoserine O-succinyltransferase activity [GO:0008899]	208964.PA0390;	878549;	pae:PA0390;	fig|208964.12.peg.410;	PF00561;	PTHR32268;	metXS PA0390
PaeAG1_00468	gene	515925	517892	1968	-		PaeAG1_00468	CDS	BFV99_RS33350	PA0391	99.847	PaeAG1_00468	BFV99_RS33350	100	PA0391	Uncharacterized protein	Pseudomonas aeruginosa (strain ATCC 15692 / DSM 22644 / CIP 104116 / JCM 14847 / LMG 12228 / 1C / PRS 101 / PAO1)						208964.PA0391;	878546;	pae:PA0391;	fig|208964.12.peg.411;	PF00350;		PA0391
PaeAG1_00469	gene	518000	518170	171	-		PaeAG1_00469	CDS	BFV99_RS33345	PA1137	42.857	PaeAG1_00469	BFV99_RS33345	98.214	BFV99_RS33345	Probable oxidoreductase	Pseudomonas aeruginosa (strain ATCC 15692 / DSM 22644 / CIP 104116 / JCM 14847 / LMG 12228 / 1C / PRS 101 / PAO1)			oxidoreductase activity [GO:0016491]	GO:0016491	oxidoreductase activity [GO:0016491]	208964.PA1137;	879111;	pae:PA1137;	fig|208964.12.peg.1182;	PF08240;		PA1137
PaeAG1_00470	gene	518293	518886	594	-		PaeAG1_00470	CDS	BFV99_RS33340	PA0392	100	PaeAG1_00470	BFV99_RS33340	100	PA0392	Uncharacterized protein PA0392	Pseudomonas aeruginosa (strain ATCC 15692 / DSM 22644 / CIP 104116 / JCM 14847 / LMG 12228 / 1C / PRS 101 / PAO1)		integral component of membrane [GO:0016021]; plasma membrane [GO:0005886]	integral component of membrane [GO:0016021]; plasma membrane [GO:0005886]	GO:0005886; GO:0016021		208964.PA0392;	878514;	pae:PA0392;	fig|208964.12.peg.413;	PF02325;	PTHR33219;	PA0392
PaeAG1_00471	gene	518897	519718	822	-	proC	proC	CDS	NP_249084.1	PA0393	99.634	PaeAG1_00471	BFV99_RS33335	100	proC	Pyrroline-5-carboxylate reductase (P5C reductase) (P5CR) (EC 1.5.1.2) (PCA reductase)	Pseudomonas aeruginosa (strain ATCC 15692 / DSM 22644 / CIP 104116 / JCM 14847 / LMG 12228 / 1C / PRS 101 / PAO1)	L-proline biosynthetic process [GO:0055129]; proline biosynthetic process [GO:0006561]	cytoplasm [GO:0005737]	cytoplasm [GO:0005737]; pyrroline-5-carboxylate reductase activity [GO:0004735]; L-proline biosynthetic process [GO:0055129]; proline biosynthetic process [GO:0006561]	GO:0004735; GO:0005737; GO:0006561; GO:0055129	pyrroline-5-carboxylate reductase activity [GO:0004735]	208964.PA0393;	878413;	pae:PA0393;	fig|208964.12.peg.414;	PF03807;PF14748;		proC PA0393
PaeAG1_00472	gene	519730	520422	693	-		PaeAG1_00472	CDS	BFV99_RS33330	PA0394	99.565	PaeAG1_00472	BFV99_RS33330	100	PA0394	Pyridoxal phosphate homeostasis protein (PLP homeostasis protein)	Pseudomonas aeruginosa (strain ATCC 15692 / DSM 22644 / CIP 104116 / JCM 14847 / LMG 12228 / 1C / PRS 101 / PAO1)			pyridoxal phosphate binding [GO:0030170]	GO:0030170	pyridoxal phosphate binding [GO:0030170]	208964.PA0394;	878395;	pae:PA0394;	fig|208964.12.peg.415;	PF01168;	PTHR10146;	PA0394
PaeAG1_00473	gene	520637	521671	1035	+	pilT	pilT	CDS	NP_249086.1	PA0395	100	PaeAG1_00473	BFV99_RS33325	100	pilT	Twitching mobility protein	Pseudomonas aeruginosa (strain ATCC 15692 / DSM 22644 / CIP 104116 / JCM 14847 / LMG 12228 / 1C / PRS 101 / PAO1)	pilus retraction [GO:0043108]; type IV pilus-dependent motility [GO:0043107]	cytoplasm [GO:0005737]; type IV pilus [GO:0044096]	cytoplasm [GO:0005737]; type IV pilus [GO:0044096]; ATP binding [GO:0005524]; ATPase activity [GO:0016887]; pilus retraction [GO:0043108]; type IV pilus-dependent motility [GO:0043107]	GO:0005524; GO:0005737; GO:0016887; GO:0043107; GO:0043108; GO:0044096	ATPase activity [GO:0016887]; ATP binding [GO:0005524]	208964.PA0395;	878389;	pae:PA0395;	fig|208964.12.peg.416;	PF00437;	PTHR30486:SF6;	pilT PA0395
PaeAG1_00474	gene	521849	522997	1149	+	pilU	pilU	CDS	NP_249087.1	PA0396	100	PaeAG1_00474	BFV99_RS33320	100	pilU	Twitching motility protein PilU	Pseudomonas aeruginosa (strain ATCC 15692 / DSM 22644 / CIP 104116 / JCM 14847 / LMG 12228 / 1C / PRS 101 / PAO1)	type IV pilus-dependent motility [GO:0043107]		ATP binding [GO:0005524]; endodeoxyribonuclease activity, producing 5'-phosphomonoesters [GO:0016888]; type IV pilus-dependent motility [GO:0043107]	GO:0005524; GO:0016888; GO:0043107	ATP binding [GO:0005524]; endodeoxyribonuclease activity, producing 5'-phosphomonoesters [GO:0016888]	208964.PA0396;	878362;	pae:PA0396;	fig|208964.12.peg.417;	PF00437;		pilU PA0396
PaeAG1_00475	gene	523005	523904	900	-		PaeAG1_00475	CDS	NP_249088.1	PA0397	100	PaeAG1_00475	BFV99_RS33315	100	PA0397	Probable cation efflux system protein	Pseudomonas aeruginosa (strain ATCC 15692 / DSM 22644 / CIP 104116 / JCM 14847 / LMG 12228 / 1C / PRS 101 / PAO1)		integral component of membrane [GO:0016021]	integral component of membrane [GO:0016021]; cation transmembrane transporter activity [GO:0008324]	GO:0008324; GO:0016021	cation transmembrane transporter activity [GO:0008324]	208964.PA0397;	878314;	pae:PA0397;	fig|208964.12.peg.418;	PF01545;		PA0397
PaeAG1_00476	gene	524058	524462	405	+		PaeAG1_00476	CDS	BFV99_RS33310	PA0398	100	PaeAG1_00476	BFV99_RS33310	100	PA0398	Uncharacterized protein	Pseudomonas aeruginosa (strain ATCC 15692 / DSM 22644 / CIP 104116 / JCM 14847 / LMG 12228 / 1C / PRS 101 / PAO1)		integral component of membrane [GO:0016021]	integral component of membrane [GO:0016021]	GO:0016021		208964.PA0398;	878302;	pae:PA0398;	fig|208964.12.peg.419;	PF05154;		PA0398
PaeAG1_00477	gene	524705	526078	1374	+		PaeAG1_00477	CDS	NP_249090.1	PA0399	100	PaeAG1_00477	BFV99_RS33305	100	PA0399	Cystathionine beta-synthase	Pseudomonas aeruginosa (strain ATCC 15692 / DSM 22644 / CIP 104116 / JCM 14847 / LMG 12228 / 1C / PRS 101 / PAO1)	cysteine biosynthetic process from serine [GO:0006535]	cytoplasm [GO:0005737]	cytoplasm [GO:0005737]; cysteine synthase activity [GO:0004124]; L-cysteine desulfhydrase activity [GO:0080146]; pyridoxal phosphate binding [GO:0030170]; cysteine biosynthetic process from serine [GO:0006535]	GO:0004124; GO:0005737; GO:0006535; GO:0030170; GO:0080146	cysteine synthase activity [GO:0004124]; L-cysteine desulfhydrase activity [GO:0080146]; pyridoxal phosphate binding [GO:0030170]	208964.PA0399;	878291;	pae:PA0399;	fig|208964.12.peg.420;	PF00571;PF00291;		PA0399
PaeAG1_00478	gene	526075	527259	1185	+		PaeAG1_00478	CDS	NP_249091.1	PA0400	99.746	PaeAG1_00478	BFV99_RS33300	100	PA0400	Probable cystathionine gamma-lyase	Pseudomonas aeruginosa (strain ATCC 15692 / DSM 22644 / CIP 104116 / JCM 14847 / LMG 12228 / 1C / PRS 101 / PAO1)	cysteine biosynthetic process via cystathionine [GO:0019343]; transsulfuration [GO:0019346]	cytoplasm [GO:0005737]	cytoplasm [GO:0005737]; carbon-sulfur lyase activity [GO:0016846]; cystathionine gamma-lyase activity [GO:0004123]; cystathionine gamma-synthase activity [GO:0003962]; pyridoxal phosphate binding [GO:0030170]; cysteine biosynthetic process via cystathionine [GO:0019343]; transsulfuration [GO:0019346]	GO:0003962; GO:0004123; GO:0005737; GO:0016846; GO:0019343; GO:0019346; GO:0030170	carbon-sulfur lyase activity [GO:0016846]; cystathionine gamma-lyase activity [GO:0004123]; cystathionine gamma-synthase activity [GO:0003962]; pyridoxal phosphate binding [GO:0030170]	208964.PA0400;	878286;	pae:PA0400;	fig|208964.12.peg.421;	PF01053;	PTHR11808;	PA0400
PaeAG1_00479	gene	527486	528757	1272	-		PaeAG1_00479	CDS	NP_249092.1	PA0401	100	PaeAG1_00479	BFV99_RS33295	100	PA0401	Dihydroorotase-like protein (Aspartate carbamoyltransferase 44 kDa non-catalytic chain)	Pseudomonas aeruginosa (strain ATCC 15692 / DSM 22644 / CIP 104116 / JCM 14847 / LMG 12228 / 1C / PRS 101 / PAO1)	pyrimidine nucleotide biosynthetic process [GO:0006221]		dihydroorotase activity [GO:0004151]; metal ion binding [GO:0046872]; pyrimidine nucleotide biosynthetic process [GO:0006221]	GO:0004151; GO:0006221; GO:0046872	dihydroorotase activity [GO:0004151]; metal ion binding [GO:0046872]	208964.PA0401;	878275;	pae:PA0401;	fig|208964.12.peg.422;	PF01979;		pyrC' pyrX PA0401
PaeAG1_00480	gene	528754	529758	1005	-	pyrB	pyrB	CDS	NP_249093.1	PA0402	100	PaeAG1_00480	BFV99_RS33290	100	pyrB	Aspartate carbamoyltransferase (EC 2.1.3.2) (Aspartate transcarbamylase) (ATCase)	Pseudomonas aeruginosa (strain ATCC 15692 / DSM 22644 / CIP 104116 / JCM 14847 / LMG 12228 / 1C / PRS 101 / PAO1)	'de novo' pyrimidine nucleobase biosynthetic process [GO:0006207]; 'de novo' UMP biosynthetic process [GO:0044205]; cellular amino acid metabolic process [GO:0006520]; nitrogen compound metabolic process [GO:0006807]	cytoplasm [GO:0005737]; cytosol [GO:0005829]	cytoplasm [GO:0005737]; cytosol [GO:0005829]; amino acid binding [GO:0016597]; aspartate carbamoyltransferase activity [GO:0004070]; 'de novo' pyrimidine nucleobase biosynthetic process [GO:0006207]; 'de novo' UMP biosynthetic process [GO:0044205]; cellular amino acid metabolic process [GO:0006520]; nitrogen compound metabolic process [GO:0006807]	GO:0004070; GO:0005737; GO:0005829; GO:0006207; GO:0006520; GO:0006807; GO:0016597; GO:0044205	amino acid binding [GO:0016597]; aspartate carbamoyltransferase activity [GO:0004070]	208964.PA0402;	878267;	pae:PA0402;	fig|208964.12.peg.423;	PF00185;PF02729;	PTHR11405:SF16;	pyrB PA0402
PaeAG1_00481	gene	529782	530294	513	-	pyrR	pyrR	CDS	NP_249094.1	PA0403	100	PaeAG1_00481	BFV99_RS33285	100	pyrR	Bifunctional protein PyrR [Includes: Pyrimidine operon regulatory protein; Uracil phosphoribosyltransferase (UPRTase) (EC 2.4.2.9)]	Pseudomonas aeruginosa (strain ATCC 15692 / DSM 22644 / CIP 104116 / JCM 14847 / LMG 12228 / 1C / PRS 101 / PAO1)	nucleoside metabolic process [GO:0009116]; regulation of transcription, DNA-templated [GO:0006355]		uracil phosphoribosyltransferase activity [GO:0004845]; nucleoside metabolic process [GO:0009116]; regulation of transcription, DNA-templated [GO:0006355]	GO:0004845; GO:0006355; GO:0009116	uracil phosphoribosyltransferase activity [GO:0004845]	208964.PA0403;	878259;	pae:PA0403;	fig|208964.12.peg.424;	PF00156;		pyrR PA0403
PaeAG1_00482	gene	530406	530840	435	-		PaeAG1_00482	CDS	NP_249095.1	PA0404	100	PaeAG1_00482	BFV99_RS33280	100	PA0404	Putative pre-16S rRNA nuclease (EC 3.1.-.-)	Pseudomonas aeruginosa (strain ATCC 15692 / DSM 22644 / CIP 104116 / JCM 14847 / LMG 12228 / 1C / PRS 101 / PAO1)	rRNA 5'-end processing [GO:0000967]	cytosol [GO:0005829]	cytosol [GO:0005829]; nuclease activity [GO:0004518]; rRNA 5'-end processing [GO:0000967]	GO:0000967; GO:0004518; GO:0005829	nuclease activity [GO:0004518]	208964.PA0404;	878247;	pae:PA0404;	fig|208964.12.peg.425;	PF03652;	PTHR33317;	PA0404
PaeAG1_00483	gene	530840	531409	570	-		PaeAG1_00483	CDS	BFV99_RS33275	PA0405	100	PaeAG1_00483	BFV99_RS33275	100	PA0405	UPF0301 protein AlgH	Pseudomonas aeruginosa (strain ATCC 15692 / DSM 22644 / CIP 104116 / JCM 14847 / LMG 12228 / 1C / PRS 101 / PAO1)						208964.PA0405;	878243;	pae:PA0405;	fig|208964.12.peg.426;	PF02622;	PTHR30327;	algH PA0405
PaeAG1_00484	gene	531458	532351	894	-	tonB3	tonB3	CDS	NP_249097.1	PA0406	98.99	PaeAG1_00484	BFV99_RS33270	100	tonB3	TonB3	Pseudomonas aeruginosa (strain ATCC 15692 / DSM 22644 / CIP 104116 / JCM 14847 / LMG 12228 / 1C / PRS 101 / PAO1)	transmembrane transport [GO:0055085]	integral component of membrane [GO:0016021]; plasma membrane protein complex [GO:0098797]	integral component of membrane [GO:0016021]; plasma membrane protein complex [GO:0098797]; energy transducer activity [GO:0031992]; transmembrane transport [GO:0055085]	GO:0016021; GO:0031992; GO:0055085; GO:0098797	energy transducer activity [GO:0031992]	208964.PA0406;	878224;	pae:PA0406;	fig|208964.12.peg.427;	PF03544;		tonB3 PA0406
PaeAG1_00485	gene	532498	533451	954	-	gshB	gshB	CDS	NP_249098.1	PA0407	100	PaeAG1_00485	BFV99_RS33265	100	gshB	Glutathione synthetase (EC 6.3.2.3) (GSH synthetase) (GSH-S) (GSHase) (Glutathione synthase)	Pseudomonas aeruginosa (strain ATCC 15692 / DSM 22644 / CIP 104116 / JCM 14847 / LMG 12228 / 1C / PRS 101 / PAO1)		cytoplasm [GO:0005737]	cytoplasm [GO:0005737]; ATP binding [GO:0005524]; glutathione synthase activity [GO:0004363]; metal ion binding [GO:0046872]	GO:0004363; GO:0005524; GO:0005737; GO:0046872	ATP binding [GO:0005524]; glutathione synthase activity [GO:0004363]; metal ion binding [GO:0046872]	208964.PA0407;	878223;	pae:PA0407;	fig|208964.12.peg.428;	PF02955;PF02951;	PTHR21621:SF4;	gshB PA0407
PaeAG1_00486	gene	533706	534113	408	+	pilG	pilG	CDS	NP_249099.1	PA0408	100	PaeAG1_00486	BFV99_RS33260	100	pilG	Protein PilG	Pseudomonas aeruginosa (strain ATCC 15692 / DSM 22644 / CIP 104116 / JCM 14847 / LMG 12228 / 1C / PRS 101 / PAO1)	phosphorelay signal transduction system [GO:0000160]		phosphorelay signal transduction system [GO:0000160]	GO:0000160		208964.PA0408;	878203;	pae:PA0408;	fig|208964.12.peg.429;	PF00072;		pilG PA0408
PaeAG1_00487	gene	534160	534525	366	+	pilH	pilH	CDS	NP_249100.1	PA0409	100	PaeAG1_00487	BFV99_RS33255	100	pilH	Protein PilH	Pseudomonas aeruginosa (strain ATCC 15692 / DSM 22644 / CIP 104116 / JCM 14847 / LMG 12228 / 1C / PRS 101 / PAO1)	phosphorelay signal transduction system [GO:0000160]		phosphorelay signal transduction system [GO:0000160]	GO:0000160		208964.PA0409;	878198;	pae:PA0409;	fig|208964.12.peg.430;	PF00072;		pilH PA0409
PaeAG1_00488	gene	534576	535112	537	+	pilI	pilI	CDS	NP_249101.1	PA0410	100	PaeAG1_00488	BFV99_RS33250	100	pilI	Protein PilI	Pseudomonas aeruginosa (strain ATCC 15692 / DSM 22644 / CIP 104116 / JCM 14847 / LMG 12228 / 1C / PRS 101 / PAO1)	chemotaxis [GO:0006935]; signal transduction [GO:0007165]		chemotaxis [GO:0006935]; signal transduction [GO:0007165]	GO:0006935; GO:0007165		208964.PA0410;	878186;	pae:PA0410;	fig|208964.12.peg.431;	PF01584;	PTHR22617;	pilI PA0410
PaeAG1_00489	gene	535197	537245	2049	+	pilJ	pilJ	CDS	NP_249102.1	PA0411	99.853	PaeAG1_00489	BFV99_RS33245	100	pilJ	Protein PilJ	Pseudomonas aeruginosa (strain ATCC 15692 / DSM 22644 / CIP 104116 / JCM 14847 / LMG 12228 / 1C / PRS 101 / PAO1)	chemotaxis [GO:0006935]; signal transduction [GO:0007165]	integral component of membrane [GO:0016021]; plasma membrane [GO:0005886]	integral component of membrane [GO:0016021]; plasma membrane [GO:0005886]; transmembrane signaling receptor activity [GO:0004888]; chemotaxis [GO:0006935]; signal transduction [GO:0007165]	GO:0004888; GO:0005886; GO:0006935; GO:0007165; GO:0016021	transmembrane signaling receptor activity [GO:0004888]	208964.PA0411;	878180;	pae:PA0411;	fig|208964.12.peg.432;	PF00015;PF13675;		pilJ PA0411
PaeAG1_00490	gene	537306	538181	876	+	pilK	pilK	CDS	NP_249103.1	PA0412	100	PaeAG1_00490	BFV99_RS33240	100	pilK	Methyltransferase PilK	Pseudomonas aeruginosa (strain ATCC 15692 / DSM 22644 / CIP 104116 / JCM 14847 / LMG 12228 / 1C / PRS 101 / PAO1)			S-adenosylmethionine-dependent methyltransferase activity [GO:0008757]	GO:0008757	S-adenosylmethionine-dependent methyltransferase activity [GO:0008757]	208964.PA0412;	878179;	pae:PA0412;	fig|208964.12.peg.433;	PF01739;PF03705;		pilK PA0412
PaeAG1_00491	gene	538193	545611	7419	+	chpA_1	chpA_1	CDS	NP_249104.1	PA0413	99.838	PaeAG1_00491	BFV99_RS33235	100	chpA_1	Component of chemotactic signal transduction system	Pseudomonas aeruginosa (strain ATCC 15692 / DSM 22644 / CIP 104116 / JCM 14847 / LMG 12228 / 1C / PRS 101 / PAO1)	chemotaxis [GO:0006935]	cytoplasm [GO:0005737]	cytoplasm [GO:0005737]; phosphorelay sensor kinase activity [GO:0000155]; chemotaxis [GO:0006935]	GO:0000155; GO:0005737; GO:0006935	phosphorelay sensor kinase activity [GO:0000155]	208964.PA0413;	878176;	pae:PA0413;	fig|208964.12.peg.434;	PF01584;PF02518;PF01627;PF00072;		chpA PA0413
PaeAG1_00492	gene	545604	546635	1032	+	chpB	chpB	CDS	NP_249105.1	PA0414	99.708	PaeAG1_00492	BFV99_RS33230	100	chpB	Probable methylesterase	Pseudomonas aeruginosa (strain ATCC 15692 / DSM 22644 / CIP 104116 / JCM 14847 / LMG 12228 / 1C / PRS 101 / PAO1)	chemotaxis [GO:0006935]	cytoplasm [GO:0005737]	cytoplasm [GO:0005737]; phosphorelay response regulator activity [GO:0000156]; protein-glutamate methylesterase activity [GO:0008984]; protein-glutamine glutaminase activity [GO:0050568]; chemotaxis [GO:0006935]	GO:0000156; GO:0005737; GO:0006935; GO:0008984; GO:0050568	phosphorelay response regulator activity [GO:0000156]; protein-glutamate methylesterase activity [GO:0008984]; protein-glutamine glutaminase activity [GO:0050568]	208964.PA0414;	878169;	pae:PA0414;	fig|208964.12.peg.435;	PF01339;		chpB PA0414
PaeAG1_00493	gene	546632	547138	507	+	chpC	chpC	CDS	NP_249106.1	PA0415	98.214	PaeAG1_00493	BFV99_RS33225	100	chpC	Probable chemotaxis protein	Pseudomonas aeruginosa (strain ATCC 15692 / DSM 22644 / CIP 104116 / JCM 14847 / LMG 12228 / 1C / PRS 101 / PAO1)	chemotaxis [GO:0006935]; signal transduction [GO:0007165]		chemotaxis [GO:0006935]; signal transduction [GO:0007165]	GO:0006935; GO:0007165		208964.PA0415;	878148;	pae:PA0415;	fig|208964.12.peg.436;	PF01584;		chpC PA0415
PaeAG1_00494	gene	547146	547940	795	+	chpD	chpD	CDS	NP_249107.1	PA0416	99.242	PaeAG1_00494	BFV99_RS33220	100	chpD	Probable transcriptional regulator	Pseudomonas aeruginosa (strain ATCC 15692 / DSM 22644 / CIP 104116 / JCM 14847 / LMG 12228 / 1C / PRS 101 / PAO1)		cytoplasm [GO:0005737]	cytoplasm [GO:0005737]; DNA-binding transcription factor activity [GO:0003700]; sequence-specific DNA binding [GO:0043565]	GO:0003700; GO:0005737; GO:0043565	DNA-binding transcription factor activity [GO:0003700]; sequence-specific DNA binding [GO:0043565]	208964.PA0416;	878123;	pae:PA0416;	fig|208964.12.peg.437;	PF02311;PF12833;		chpD PA0416
PaeAG1_00495	gene	548017	548628	612	+	chpE	chpE	CDS	NP_249108.1	PA0417	100	PaeAG1_00495	BFV99_RS33215	100	chpE	Chemotactic transduction protein ChpE	Pseudomonas aeruginosa (strain ATCC 15692 / DSM 22644 / CIP 104116 / JCM 14847 / LMG 12228 / 1C / PRS 101 / PAO1)	homoserine transport [GO:0042968]	integral component of membrane [GO:0016021]; plasma membrane [GO:0005886]	integral component of membrane [GO:0016021]; plasma membrane [GO:0005886]; homoserine transmembrane transporter activity [GO:0042970]; homoserine transport [GO:0042968]	GO:0005886; GO:0016021; GO:0042968; GO:0042970	homoserine transmembrane transporter activity [GO:0042970]	208964.PA0417;	878115;	pae:PA0417;	fig|208964.12.peg.438;	PF01810;	PTHR30086;	chpE PA0417
PaeAG1_00496	gene	548636	550009	1374	-		PaeAG1_00496	CDS	PaeAG1_00496	PA0418	98.031	PaeAG1_00496	BFV99_RS33210	100	PA0418	Uncharacterized protein	Pseudomonas aeruginosa (strain ATCC 15692 / DSM 22644 / CIP 104116 / JCM 14847 / LMG 12228 / 1C / PRS 101 / PAO1)						208964.PA0418;	878071;	pae:PA0418;	fig|208964.12.peg.439;			PA0418
PaeAG1_00497	gene	550086	550808	723	-		PaeAG1_00497	CDS	NP_249110.1	PA0419	99.167	PaeAG1_00497	BFV99_RS33205	100	PA0419	Ribosomal RNA small subunit methyltransferase E (EC 2.1.1.193)	Pseudomonas aeruginosa (strain ATCC 15692 / DSM 22644 / CIP 104116 / JCM 14847 / LMG 12228 / 1C / PRS 101 / PAO1)	rRNA base methylation [GO:0070475]	cytoplasm [GO:0005737]	cytoplasm [GO:0005737]; rRNA (uridine-N3-)-methyltransferase activity [GO:0070042]; rRNA base methylation [GO:0070475]	GO:0005737; GO:0070042; GO:0070475	rRNA (uridine-N3-)-methyltransferase activity [GO:0070042]	208964.PA0419;	878032;	pae:PA0419;	fig|208964.12.peg.440;	PF04452;	PTHR30027;	PA0419
PaeAG1_00498	gene	550901	552304	1404	-	bioA	bioA	CDS	NP_249111.1	PA0420	99.786	PaeAG1_00498	BFV99_RS33200	100	bioA	Adenosylmethionine-8-amino-7-oxononanoate aminotransferase (EC 2.6.1.62) (7,8-diamino-pelargonic acid aminotransferase) (DAPA AT) (DAPA aminotransferase) (7,8-diaminononanoate synthase) (DANS) (Diaminopelargonic acid synthase)	Pseudomonas aeruginosa (strain ATCC 15692 / DSM 22644 / CIP 104116 / JCM 14847 / LMG 12228 / 1C / PRS 101 / PAO1)	biotin biosynthetic process [GO:0009102]	cytoplasm [GO:0005737]	cytoplasm [GO:0005737]; adenosylmethionine-8-amino-7-oxononanoate transaminase activity [GO:0004015]; pyridoxal phosphate binding [GO:0030170]; biotin biosynthetic process [GO:0009102]	GO:0004015; GO:0005737; GO:0009102; GO:0030170	adenosylmethionine-8-amino-7-oxononanoate transaminase activity [GO:0004015]; pyridoxal phosphate binding [GO:0030170]	208964.PA0420;	878017;	pae:PA0420;	fig|208964.12.peg.441;	PF00202;		bioA PA0420
PaeAG1_00499	gene	552478	553968	1491	+		PaeAG1_00499	CDS	BFV99_RS33190	PA0421	100	PaeAG1_00499	BFV99_RS33190	100	PA0421	Uncharacterized protein	Pseudomonas aeruginosa (strain ATCC 15692 / DSM 22644 / CIP 104116 / JCM 14847 / LMG 12228 / 1C / PRS 101 / PAO1)			oxidoreductase activity [GO:0016491]	GO:0016491	oxidoreductase activity [GO:0016491]	208964.PA0421;	877975;	pae:PA0421;	fig|208964.12.peg.443;	PF01593;		PA0421
PaeAG1_00500	gene	554149	554718	570	+		PaeAG1_00500	CDS	BFV99_RS33185	PA0422	100	PaeAG1_00500	BFV99_RS33185	100	PA0422	Uncharacterized protein	Pseudomonas aeruginosa (strain ATCC 15692 / DSM 22644 / CIP 104116 / JCM 14847 / LMG 12228 / 1C / PRS 101 / PAO1)	respiratory electron transport chain [GO:0022904]	integral component of membrane [GO:0016021]	integral component of membrane [GO:0016021]; electron transfer activity [GO:0009055]; respiratory electron transport chain [GO:0022904]	GO:0009055; GO:0016021; GO:0022904	electron transfer activity [GO:0009055]	208964.PA0422;	877961;	pae:PA0422;	fig|208964.12.peg.444;	PF01292;		PA0422
PaeAG1_00501	gene	554730	555305	576	+		PaeAG1_00501	CDS	BFV99_RS33180	PA0423	100	PaeAG1_00501	BFV99_RS33180	100	PA0423	UPF0312 protein PA0423	Pseudomonas aeruginosa (strain ATCC 15692 / DSM 22644 / CIP 104116 / JCM 14847 / LMG 12228 / 1C / PRS 101 / PAO1)		extracellular space [GO:0005615]; periplasmic space [GO:0042597]	extracellular space [GO:0005615]; periplasmic space [GO:0042597]	GO:0005615; GO:0042597		208964.PA0423;	877902;	pae:PA0423;	fig|208964.12.peg.445;	PF04264;		PA0423
PaeAG1_00502	gene	555374	555817	444	-	mexR	mexR	CDS	NP_249115.1	PA0424	99.32	PaeAG1_00502	BFV99_RS33175	100	mexR	Multidrug resistance operon repressor	Pseudomonas aeruginosa (strain ATCC 15692 / DSM 22644 / CIP 104116 / JCM 14847 / LMG 12228 / 1C / PRS 101 / PAO1)	negative regulation of protein secretion [GO:0050709]; negative regulation of transcription, DNA-templated [GO:0045892]; negative regulation of transmembrane transport [GO:0034763]	protein-DNA complex [GO:0032993]	protein-DNA complex [GO:0032993]; DNA-binding transcription repressor activity [GO:0001217]; identical protein binding [GO:0042802]; transcription regulatory region DNA binding [GO:0044212]; transcription regulatory region sequence-specific DNA binding [GO:0000976]; negative regulation of protein secretion [GO:0050709]; negative regulation of transcription, DNA-templated [GO:0045892]; negative re…	GO:0000976; GO:0001217; GO:0032993; GO:0034763; GO:0042802; GO:0044212; GO:0045892; GO:0050709	DNA-binding transcription repressor activity [GO:0001217]; identical protein binding [GO:0042802]; transcription regulatory region DNA binding [GO:0044212]; transcription regulatory region sequence-specific DNA binding [GO:0000976]	208964.PA0424;	877857;	pae:PA0424;	fig|208964.12.peg.446;	PF01047;		mexR PA0424
PaeAG1_00503	gene	556092	557243	1152	+		PaeAG1_00503	CDS	BFV99_RS33170	PA0425	100	PaeAG1_00503	BFV99_RS33170	100	PA0425	Multidrug resistance protein MexA	Pseudomonas aeruginosa (strain ATCC 15692 / DSM 22644 / CIP 104116 / JCM 14847 / LMG 12228 / 1C / PRS 101 / PAO1)	drug transmembrane transport [GO:0006855]; protein homooligomerization [GO:0051260]; response to antibiotic [GO:0046677]	intrinsic component of plasma membrane [GO:0031226]	intrinsic component of plasma membrane [GO:0031226]; drug transmembrane transporter activity [GO:0015238]; identical protein binding [GO:0042802]; drug transmembrane transport [GO:0006855]; protein homooligomerization [GO:0051260]; response to antibiotic [GO:0046677]	GO:0006855; GO:0015238; GO:0031226; GO:0042802; GO:0046677; GO:0051260	drug transmembrane transporter activity [GO:0015238]; identical protein binding [GO:0042802]	208964.PA0425;	877855;	pae:PA0425;	fig|208964.12.peg.447;	PF00529;PF16576;		mexA PA0425
PaeAG1_00504	gene	557259	560399	3141	+	mexB	mexB	CDS	NP_249117.1	PA0426	100	PaeAG1_00504	BFV99_RS33165	100	mexB	Multidrug resistance protein MexB (Multidrug-efflux transporter MexB)	Pseudomonas aeruginosa (strain ATCC 15692 / DSM 22644 / CIP 104116 / JCM 14847 / LMG 12228 / 1C / PRS 101 / PAO1)	response to antibiotic [GO:0046677]	integral component of membrane [GO:0016021]; plasma membrane [GO:0005886]	integral component of membrane [GO:0016021]; plasma membrane [GO:0005886]; drug transmembrane transporter activity [GO:0015238]; efflux transmembrane transporter activity [GO:0015562]; response to antibiotic [GO:0046677]	GO:0005886; GO:0015238; GO:0015562; GO:0016021; GO:0046677	drug transmembrane transporter activity [GO:0015238]; efflux transmembrane transporter activity [GO:0015562]	208964.PA0426;	877852;	pae:PA0426;	fig|208964.12.peg.448;	PF00873;	PTHR32063;	mexB PA0426
PaeAG1_00505	gene	560401	561858	1458	+	oprM_1	oprM_1	CDS	NP_249118.1	PA0427	100	PaeAG1_00505	BFV99_RS33160	100	oprM_1	Outer membrane protein OprM	Pseudomonas aeruginosa (strain ATCC 15692 / DSM 22644 / CIP 104116 / JCM 14847 / LMG 12228 / 1C / PRS 101 / PAO1)	response to antibiotic [GO:0046677]	cell outer membrane [GO:0009279]; integral component of membrane [GO:0016021]	cell outer membrane [GO:0009279]; integral component of membrane [GO:0016021]; drug transmembrane transporter activity [GO:0015238]; efflux transmembrane transporter activity [GO:0015562]; response to antibiotic [GO:0046677]	GO:0009279; GO:0015238; GO:0015562; GO:0016021; GO:0046677	drug transmembrane transporter activity [GO:0015238]; efflux transmembrane transporter activity [GO:0015562]	208964.PA0427;	877851;	pae:PA0427;	fig|208964.12.peg.449;	PF08139;PF02321;		oprM oprK PA0427
PaeAG1_00506	gene	561954	563873	1920	-		PaeAG1_00506	CDS	NP_249119.1	PA0428	99.844	PaeAG1_00506	BFV99_RS33155	100	PA0428	ATP-dependent RNA helicase RhlE (EC 3.6.4.13)	Pseudomonas aeruginosa (strain ATCC 15692 / DSM 22644 / CIP 104116 / JCM 14847 / LMG 12228 / 1C / PRS 101 / PAO1)	bacterial-type flagellum-dependent swarming motility [GO:0071978]; ribosome assembly [GO:0042255]; single-species biofilm formation [GO:0044010]	cytoplasm [GO:0005737]	cytoplasm [GO:0005737]; ATP binding [GO:0005524]; ATP-dependent RNA helicase activity [GO:0004004]; nucleic acid binding [GO:0003676]; bacterial-type flagellum-dependent swarming motility [GO:0071978]; ribosome assembly [GO:0042255]; single-species biofilm formation [GO:0044010]	GO:0003676; GO:0004004; GO:0005524; GO:0005737; GO:0042255; GO:0044010; GO:0071978	ATP binding [GO:0005524]; ATP-dependent RNA helicase activity [GO:0004004]; nucleic acid binding [GO:0003676]	208964.PA0428;	877822;	pae:PA0428;	fig|208964.12.peg.450;	PF00270;PF00271;		rhlE PA0428
PaeAG1_00507	gene	564124	565194	1071	-		PaeAG1_00507	CDS	PaeAG1_00507	PA0429	99.719	PaeAG1_00507	BFV99_RS33150	100	PA0429	Uncharacterized protein	Pseudomonas aeruginosa (strain ATCC 15692 / DSM 22644 / CIP 104116 / JCM 14847 / LMG 12228 / 1C / PRS 101 / PAO1)						208964.PA0429;	877779;	pae:PA0429;	fig|208964.12.peg.451;			PA0429
PaeAG1_00508	gene	565264	566136	873	-	metF	metF	CDS	NP_249121.1	PA0430	100	PaeAG1_00508	BFV99_RS33145	100	metF	Methylenetetrahydrofolate reductase (EC 1.5.1.20)	Pseudomonas aeruginosa (strain ATCC 15692 / DSM 22644 / CIP 104116 / JCM 14847 / LMG 12228 / 1C / PRS 101 / PAO1)	methionine biosynthetic process [GO:0009086]; one-carbon metabolic process [GO:0006730]; tetrahydrofolate interconversion [GO:0035999]	cytosol [GO:0005829]	cytosol [GO:0005829]; FAD binding [GO:0071949]; methylenetetrahydrofolate reductase (NAD(P)H) activity [GO:0004489]; methionine biosynthetic process [GO:0009086]; one-carbon metabolic process [GO:0006730]; tetrahydrofolate interconversion [GO:0035999]	GO:0004489; GO:0005829; GO:0006730; GO:0009086; GO:0035999; GO:0071949	FAD binding [GO:0071949]; methylenetetrahydrofolate reductase (NAD(P)H) activity [GO:0004489]	208964.PA0430;	877765;	pae:PA0430;	fig|208964.12.peg.452;	PF02219;		metF PA0430
PaeAG1_00509	gene	566179	566718	540	-		PaeAG1_00509	CDS	BFV99_RS33140	PA0431	98.883	PaeAG1_00509	BFV99_RS33140	100	PA0431	Uncharacterized protein	Pseudomonas aeruginosa (strain ATCC 15692 / DSM 22644 / CIP 104116 / JCM 14847 / LMG 12228 / 1C / PRS 101 / PAO1)						208964.PA0431;	877761;	pae:PA0431;	fig|208964.12.peg.453;	PF13328;		PA0431
PaeAG1_00510	gene	566774	568183	1410	-	sahH	sahH	CDS	NP_249123.1	PA0432	100	PaeAG1_00510	BFV99_RS33135	100	sahH	Adenosylhomocysteinase (EC 3.3.1.1) (S-adenosyl-L-homocysteine hydrolase) (AdoHcyase)	Pseudomonas aeruginosa (strain ATCC 15692 / DSM 22644 / CIP 104116 / JCM 14847 / LMG 12228 / 1C / PRS 101 / PAO1)	one-carbon metabolic process [GO:0006730]; S-adenosylhomocysteine catabolic process [GO:0019510]; S-adenosylmethionine cycle [GO:0033353]	cytosol [GO:0005829]	cytosol [GO:0005829]; adenosylhomocysteinase activity [GO:0004013]; NAD binding [GO:0051287]; one-carbon metabolic process [GO:0006730]; S-adenosylhomocysteine catabolic process [GO:0019510]; S-adenosylmethionine cycle [GO:0033353]	GO:0004013; GO:0005829; GO:0006730; GO:0019510; GO:0033353; GO:0051287	adenosylhomocysteinase activity [GO:0004013]; NAD binding [GO:0051287]	208964.PA0432;	877746;	pae:PA0432;	fig|208964.12.peg.454;	PF05221;PF00670;	PTHR23420;	ahcY sahH PA0432
PaeAG1_00511	gene	568490	568906	417	+		PaeAG1_00511	CDS	BFV99_RS33130	PA0433	97.826	PaeAG1_00511	BFV99_RS33130	100	PA0433	Uncharacterized protein	Pseudomonas aeruginosa (strain ATCC 15692 / DSM 22644 / CIP 104116 / JCM 14847 / LMG 12228 / 1C / PRS 101 / PAO1)		integral component of membrane [GO:0016021]	integral component of membrane [GO:0016021]	GO:0016021		208964.PA0433;	877638;	pae:PA0433;	fig|208964.12.peg.456;	PF11162;		PA0433
PaeAG1_00512	gene	569032	571224	2193	+		PaeAG1_00512	CDS	BFV99_RS33125	PA0434	98.767	PaeAG1_00512	BFV99_RS33125	100	PA0434	Uncharacterized protein	Pseudomonas aeruginosa (strain ATCC 15692 / DSM 22644 / CIP 104116 / JCM 14847 / LMG 12228 / 1C / PRS 101 / PAO1)		cell outer membrane [GO:0009279]	cell outer membrane [GO:0009279]; iron ion binding [GO:0005506]; siderophore uptake transmembrane transporter activity [GO:0015344]; signaling receptor activity [GO:0038023]	GO:0005506; GO:0009279; GO:0015344; GO:0038023	iron ion binding [GO:0005506]; siderophore uptake transmembrane transporter activity [GO:0015344]; signaling receptor activity [GO:0038023]	208964.PA0434;	877602;	pae:PA0434;	fig|208964.12.peg.457;	PF07715;PF00593;	PTHR32552;	PA0434
PaeAG1_00513	gene	571235	572713	1479	+		PaeAG1_00513	CDS	PaeAG1_00513	PA0435	99.797	PaeAG1_00513	BFV99_RS33120	100	PA0435	Uncharacterized protein	Pseudomonas aeruginosa (strain ATCC 15692 / DSM 22644 / CIP 104116 / JCM 14847 / LMG 12228 / 1C / PRS 101 / PAO1)		integral component of membrane [GO:0016021]	integral component of membrane [GO:0016021]	GO:0016021		208964.PA0435;	877601;	pae:PA0435;	fig|208964.12.peg.458;	PF03929;	PTHR34219;	PA0435
PaeAG1_00514	gene	572798	573418	621	+		PaeAG1_00514	CDS	NP_249127.1	PA0436	100	PaeAG1_00514	BFV99_RS33115	100	PA0436	Probable transcriptional regulator	Pseudomonas aeruginosa (strain ATCC 15692 / DSM 22644 / CIP 104116 / JCM 14847 / LMG 12228 / 1C / PRS 101 / PAO1)	negative regulation of transcription, DNA-templated [GO:0045892]		DNA binding [GO:0003677]; negative regulation of transcription, DNA-templated [GO:0045892]	GO:0003677; GO:0045892	DNA binding [GO:0003677]	208964.PA0436;	877591;	pae:PA0436;	fig|208964.12.peg.459;	PF08362;PF00440;	PTHR30328;	PA0436
PaeAG1_00515	gene	573455	574726	1272	-	codA	codA	CDS	NP_249128.1	PA0437	100	PaeAG1_00515	BFV99_RS33110	100	codA	Cytosine deaminase	Pseudomonas aeruginosa (strain ATCC 15692 / DSM 22644 / CIP 104116 / JCM 14847 / LMG 12228 / 1C / PRS 101 / PAO1)	cytosine catabolic process [GO:0006209]	cytosol [GO:0005829]	cytosol [GO:0005829]; cytosine deaminase activity [GO:0004131]; isoguanine deaminase activity [GO:0035888]; cytosine catabolic process [GO:0006209]	GO:0004131; GO:0005829; GO:0006209; GO:0035888	cytosine deaminase activity [GO:0004131]; isoguanine deaminase activity [GO:0035888]	208964.PA0437;	877586;	pae:PA0437;	fig|208964.12.peg.460;	PF07969;		codA PA0437
PaeAG1_00516	gene	574716	575966	1251	-	codB	codB	CDS	NP_249129.1	PA0438	100	PaeAG1_00516	BFV99_RS33105	100	codB	Cytosine permease	Pseudomonas aeruginosa (strain ATCC 15692 / DSM 22644 / CIP 104116 / JCM 14847 / LMG 12228 / 1C / PRS 101 / PAO1)	cytosine transport [GO:0015856]	integral component of membrane [GO:0016021]; plasma membrane [GO:0005886]	integral component of membrane [GO:0016021]; plasma membrane [GO:0005886]; cytosine transmembrane transporter activity [GO:0015209]; cytosine transport [GO:0015856]	GO:0005886; GO:0015209; GO:0015856; GO:0016021	cytosine transmembrane transporter activity [GO:0015209]	208964.PA0438;	877581;	pae:PA0438;	fig|208964.12.peg.461;	PF02133;	PTHR30569;	codB PA0438
PaeAG1_00517	gene	576148	577422	1275	-		PaeAG1_00517	CDS	NP_249130.1	PA0439	99.764	PaeAG1_00517	BFV99_RS33095	100	PA0439	Probable oxidoreductase	Pseudomonas aeruginosa (strain ATCC 15692 / DSM 22644 / CIP 104116 / JCM 14847 / LMG 12228 / 1C / PRS 101 / PAO1)	thymine catabolic process [GO:0006210]; uracil catabolic process [GO:0006212]	cytoplasm [GO:0005737]	cytoplasm [GO:0005737]; dihydropyrimidine dehydrogenase (NADP+) activity [GO:0017113]; dihydrouracil dehydrogenase (NAD+) activity [GO:0004159]; iron-sulfur cluster binding [GO:0051536]; NADH dehydrogenase activity [GO:0003954]; NADP binding [GO:0050661]; protein homodimerization activity [GO:0042803]; uracil binding [GO:0002058]; thymine catabolic process [GO:0006210]; uracil catabolic process […	GO:0002058; GO:0003954; GO:0004159; GO:0005737; GO:0006210; GO:0006212; GO:0017113; GO:0042803; GO:0050661; GO:0051536	dihydropyrimidine dehydrogenase (NADP+) activity [GO:0017113]; dihydrouracil dehydrogenase (NAD+) activity [GO:0004159]; iron-sulfur cluster binding [GO:0051536]; NADH dehydrogenase activity [GO:0003954]; NADP binding [GO:0050661]; protein homodimerization activity [GO:0042803]; uracil binding [GO:0002058]	208964.PA0439;	877580;	pae:PA0439;	fig|208964.12.peg.462;	PF01180;		PA0439
PaeAG1_00518	gene	577422	578789	1368	-		PaeAG1_00518	CDS	NP_249131.1	PA0440	100	PaeAG1_00518	BFV99_RS33090	100	PA0440	Probable oxidoreductase	Pseudomonas aeruginosa (strain ATCC 15692 / DSM 22644 / CIP 104116 / JCM 14847 / LMG 12228 / 1C / PRS 101 / PAO1)			iron-sulfur cluster binding [GO:0051536]; oxidoreductase activity [GO:0016491]	GO:0016491; GO:0051536	iron-sulfur cluster binding [GO:0051536]; oxidoreductase activity [GO:0016491]	208964.PA0440;	877574;	pae:PA0440;	fig|208964.12.peg.463;	PF14691;PF07992;		PA0440
PaeAG1_00519	gene	578884	580323	1440	-	dht	dht	CDS	NP_249132.1	PA0441	99.791	PaeAG1_00519	BFV99_RS33085	100	dht	D-hydantoinase/dihydropyrimidinase (DHPase) (EC 3.5.2.2)	Pseudomonas aeruginosa (strain ATCC 15692 / DSM 22644 / CIP 104116 / JCM 14847 / LMG 12228 / 1C / PRS 101 / PAO1)		cytoplasm [GO:0005737]	cytoplasm [GO:0005737]; dihydropyrimidinase activity [GO:0004157]; metal ion binding [GO:0046872]	GO:0004157; GO:0005737; GO:0046872	dihydropyrimidinase activity [GO:0004157]; metal ion binding [GO:0046872]	208964.PA0441;	882285;	pae:PA0441;	fig|208964.12.peg.464;	PF01979;		dht PA0441
PaeAG1_00520	gene	580939	582429	1491	+		PaeAG1_00520	CDS	NP_249134.1	PA0443	100	PaeAG1_00520	BFV99_RS33070	100	PA0443	Probable transporter	Pseudomonas aeruginosa (strain ATCC 15692 / DSM 22644 / CIP 104116 / JCM 14847 / LMG 12228 / 1C / PRS 101 / PAO1)		integral component of membrane [GO:0016021]; plasma membrane [GO:0005886]	integral component of membrane [GO:0016021]; plasma membrane [GO:0005886]; nucleobase transmembrane transporter activity [GO:0015205]	GO:0005886; GO:0015205; GO:0016021	nucleobase transmembrane transporter activity [GO:0015205]	208964.PA0443;	880435;	pae:PA0443;	fig|208964.12.peg.467;	PF02133;		PA0443
PaeAG1_00521	gene	582488	583771	1284	+		PaeAG1_00521	CDS	NP_249135.1	PA0444	99.766	PaeAG1_00521	BFV99_RS33065	100	PA0444	N-carbamoyl-beta-alanine amidohydrolase	Pseudomonas aeruginosa (strain ATCC 15692 / DSM 22644 / CIP 104116 / JCM 14847 / LMG 12228 / 1C / PRS 101 / PAO1)			hydrolase activity, acting on carbon-nitrogen (but not peptide) bonds, in linear amidines [GO:0016813]; metal ion binding [GO:0046872]	GO:0016813; GO:0046872	hydrolase activity, acting on carbon-nitrogen (but not peptide) bonds, in linear amidines [GO:0016813]; metal ion binding [GO:0046872]	208964.PA0444;	880960;	pae:PA0444;	fig|208964.12.peg.468;	PF07687;PF01546;	PTHR32494;	PA0444
PaeAG1_00522	gene	583969	585192	1224	-		PaeAG1_00522	CDS	BFV99_RS33060	PA0446	100	PaeAG1_00522	BFV99_RS33060	100	PA0446	Uncharacterized protein	Pseudomonas aeruginosa (strain ATCC 15692 / DSM 22644 / CIP 104116 / JCM 14847 / LMG 12228 / 1C / PRS 101 / PAO1)			catalytic activity [GO:0003824]	GO:0003824	catalytic activity [GO:0003824]	208964.PA0446;	880393;	pae:PA0446;	fig|208964.12.peg.470;	PF02515;	PTHR43949;	PA0446
PaeAG1_00523	gene	585312	586493	1182	-	gcdH	gcdH	CDS	NP_249138.1	PA0447	100	PaeAG1_00523	BFV99_RS33055	100	gcdH	Glutaryl-CoA dehydrogenase	Pseudomonas aeruginosa (strain ATCC 15692 / DSM 22644 / CIP 104116 / JCM 14847 / LMG 12228 / 1C / PRS 101 / PAO1)			acyl-CoA dehydrogenase activity [GO:0003995]; flavin adenine dinucleotide binding [GO:0050660]	GO:0003995; GO:0050660	acyl-CoA dehydrogenase activity [GO:0003995]; flavin adenine dinucleotide binding [GO:0050660]	208964.PA0447;	880534;	pae:PA0447;	fig|208964.12.peg.471;	PF00441;PF02770;PF02771;		gcdH PA0447
PaeAG1_00524	gene	586714	587622	909	+		PaeAG1_00524	CDS	NP_249139.1	PA0448	99.669	PaeAG1_00524	BFV99_RS33050	100	PA0448	Probable transcriptional regulator	Pseudomonas aeruginosa (strain ATCC 15692 / DSM 22644 / CIP 104116 / JCM 14847 / LMG 12228 / 1C / PRS 101 / PAO1)	transcription, DNA-templated [GO:0006351]		DNA-binding transcription factor activity [GO:0003700]; sequence-specific DNA binding [GO:0043565]; transcription, DNA-templated [GO:0006351]	GO:0003700; GO:0006351; GO:0043565	DNA-binding transcription factor activity [GO:0003700]; sequence-specific DNA binding [GO:0043565]	208964.PA0448;	881014;	pae:PA0448;	fig|208964.12.peg.472;	PF00126;PF03466;		PA0448
PaeAG1_00525	gene	587775	588179	405	+		PaeAG1_00525	CDS	NP_249140.1	PA0449	100	PaeAG1_00525	BFV99_RS33045	100	PA0449	Uncharacterized protein	Pseudomonas aeruginosa (strain ATCC 15692 / DSM 22644 / CIP 104116 / JCM 14847 / LMG 12228 / 1C / PRS 101 / PAO1)	acyl-CoA metabolic process [GO:0006637]	cytosol [GO:0005829]	cytosol [GO:0005829]; acyl-CoA hydrolase activity [GO:0047617]; fatty-acyl-CoA binding [GO:0000062]; long-chain fatty acyl-CoA binding [GO:0036042]; acyl-CoA metabolic process [GO:0006637]	GO:0000062; GO:0005829; GO:0006637; GO:0036042; GO:0047617	acyl-CoA hydrolase activity [GO:0047617]; fatty-acyl-CoA binding [GO:0000062]; long-chain fatty acyl-CoA binding [GO:0036042]	208964.PA0449;	881113;	pae:PA0449;	fig|208964.12.peg.473;	PF03061;	PTHR11049;	PA0449
PaeAG1_00526	gene	588222	589844	1623	-		PaeAG1_00526	CDS	NP_249141.1	PA0450	98.519	PaeAG1_00526	BFV99_RS33040	100	PA0450	Phosphate transporter	Pseudomonas aeruginosa (strain ATCC 15692 / DSM 22644 / CIP 104116 / JCM 14847 / LMG 12228 / 1C / PRS 101 / PAO1)	phosphate ion transmembrane transport [GO:0035435]	integral component of plasma membrane [GO:0005887]	integral component of plasma membrane [GO:0005887]; inorganic phosphate transmembrane transporter activity [GO:0005315]; phosphate ion transmembrane transport [GO:0035435]	GO:0005315; GO:0005887; GO:0035435	inorganic phosphate transmembrane transporter activity [GO:0005315]	208964.PA0450;	881068;	pae:PA0450;	fig|208964.12.peg.474;	PF01384;	PTHR11101;	PA0450
PaeAG1_00527	gene	590224	591555	1332	+		PaeAG1_00527	CDS	BFV99_RS33035	PA0451	98.871	PaeAG1_00527	BFV99_RS33035	100	PA0451	Uncharacterized protein	Pseudomonas aeruginosa (strain ATCC 15692 / DSM 22644 / CIP 104116 / JCM 14847 / LMG 12228 / 1C / PRS 101 / PAO1)		integral component of membrane [GO:0016021]; plasma membrane [GO:0005886]	integral component of membrane [GO:0016021]; plasma membrane [GO:0005886]	GO:0005886; GO:0016021		208964.PA0451;	881211;	pae:PA0451;	fig|208964.12.peg.475;	PF01957;		PA0451
PaeAG1_00528	gene	591555	592346	792	+		PaeAG1_00528	CDS	PaeAG1_00528	PA0452	99.62	PaeAG1_00528	BFV99_RS33030	100	PA0452	Probable stomatin-like protein	Pseudomonas aeruginosa (strain ATCC 15692 / DSM 22644 / CIP 104116 / JCM 14847 / LMG 12228 / 1C / PRS 101 / PAO1)		membrane [GO:0016020]	membrane [GO:0016020]	GO:0016020		208964.PA0452;	881157;	pae:PA0452;	fig|208964.12.peg.476;	PF01145;		PA0452
PaeAG1_00529	gene	592454	593185	732	+		PaeAG1_00529	CDS	YP_008719733.1	PA4027	31.739	PaeAG1_00529	BFV99_RS33025	100	BFV99_RS33025	Uncharacterized protein	Pseudomonas aeruginosa (strain ATCC 15692 / DSM 22644 / CIP 104116 / JCM 14847 / LMG 12228 / 1C / PRS 101 / PAO1)						208964.PA4027;	879007;	pae:PA4027;	fig|208964.12.peg.4219;	PF00497;		PA4027
PaeAG1_00530	gene	593182	595383	2202	-		PaeAG1_00530	CDS	BFV99_RS33020	PA0454	99.864	PaeAG1_00530	BFV99_RS33020	100	PA0454	Uncharacterized protein	Pseudomonas aeruginosa (strain ATCC 15692 / DSM 22644 / CIP 104116 / JCM 14847 / LMG 12228 / 1C / PRS 101 / PAO1)		integral component of membrane [GO:0016021]; plasma membrane [GO:0005886]	integral component of membrane [GO:0016021]; plasma membrane [GO:0005886]	GO:0005886; GO:0016021		208964.PA0454;	881270;	pae:PA0454;	fig|208964.12.peg.478;	PF12805;		PA0454
PaeAG1_00531	gene	595645	597021	1377	-	dbpA	dbpA	CDS	NP_249146.1	PA0455	99.782	PaeAG1_00531	BFV99_RS33015	100	dbpA	RNA helicase DbpA	Pseudomonas aeruginosa (strain ATCC 15692 / DSM 22644 / CIP 104116 / JCM 14847 / LMG 12228 / 1C / PRS 101 / PAO1)			ATP binding [GO:0005524]; helicase activity [GO:0004386]; nucleic acid binding [GO:0003676]	GO:0003676; GO:0004386; GO:0005524	ATP binding [GO:0005524]; helicase activity [GO:0004386]; nucleic acid binding [GO:0003676]	208964.PA0455;	881459;	pae:PA0455;	fig|208964.12.peg.479;	PF03880;PF00270;PF00271;		dbpA PA0455
PaeAG1_00532	gene	597369	597578	210	+		PaeAG1_00532	CDS	NP_249147.1	PA0456	100	PaeAG1_00532	BFV99_RS33010	100	PA0456	Probable cold-shock protein	Pseudomonas aeruginosa (strain ATCC 15692 / DSM 22644 / CIP 104116 / JCM 14847 / LMG 12228 / 1C / PRS 101 / PAO1)		cytoplasm [GO:0005737]	cytoplasm [GO:0005737]; nucleic acid binding [GO:0003676]	GO:0003676; GO:0005737	nucleic acid binding [GO:0003676]	208964.PA0456;	881394;	pae:PA0456;	fig|208964.12.peg.480;	PF00313;		PA0456
PaeAG1_00533	gene	597729	598250	522	+		PaeAG1_00533	CDS	BFV99_RS33005	PA0457	98.851	PaeAG1_00533	BFV99_RS33005	100	PA0457	Uncharacterized protein	Pseudomonas aeruginosa (strain ATCC 15692 / DSM 22644 / CIP 104116 / JCM 14847 / LMG 12228 / 1C / PRS 101 / PAO1)						208964.PA0457;	881578;	pae:PA0457;	fig|208964.12.peg.481;			PA0457
PaeAG1_00534	gene	598244	598618	375	-		PaeAG1_00534	CDS	BFV99_RS33000	PA0457.1	99.194	PaeAG1_00534	BFV99_RS33000	100	PA0457.1	Hypothetical membrane protein	Pseudomonas aeruginosa (strain ATCC 15692 / DSM 22644 / CIP 104116 / JCM 14847 / LMG 12228 / 1C / PRS 101 / PAO1)		integral component of membrane [GO:0016021]	integral component of membrane [GO:0016021]	GO:0016021		208964.PA0457.1;	6965626;	pae:PA0457.1;	fig|208964.12.peg.482;	PF06803;		PA0457.1
PaeAG1_00535	gene	598620	600053	1434	-		PaeAG1_00535	CDS	NP_249149.1	PA0458	100	PaeAG1_00535	BFV99_RS32995	100	PA0458	Probable major facilitator superfamily (MFS) transporter	Pseudomonas aeruginosa (strain ATCC 15692 / DSM 22644 / CIP 104116 / JCM 14847 / LMG 12228 / 1C / PRS 101 / PAO1)	transmembrane transport [GO:0055085]	integral component of plasma membrane [GO:0005887]	integral component of plasma membrane [GO:0005887]; transmembrane transporter activity [GO:0022857]; transmembrane transport [GO:0055085]	GO:0005887; GO:0022857; GO:0055085	transmembrane transporter activity [GO:0022857]	208964.PA0458;	881500;	pae:PA0458;	fig|208964.12.peg.483;	PF07690;		PA0458
PaeAG1_00536	gene	600427	603225	2799	+		PaeAG1_00536	CDS	NP_249150.1	PA0459	99.176	PaeAG1_00536	BFV99_RS32985	99.882	PA0459	Probable ClpA/B protease ATP binding subunit	Pseudomonas aeruginosa (strain ATCC 15692 / DSM 22644 / CIP 104116 / JCM 14847 / LMG 12228 / 1C / PRS 101 / PAO1)			ATP binding [GO:0005524]; peptidase activity [GO:0008233]	GO:0005524; GO:0008233	ATP binding [GO:0005524]; peptidase activity [GO:0008233]	208964.PA0459;	881659;	pae:PA0459;	fig|208964.12.peg.484;	PF00004;PF07724;PF02861;PF10431;		PA0459
PaeAG1_00537	gene	603327	603905	579	+		PaeAG1_00537	CDS	PaeAG1_00537	PA0460	100	PaeAG1_00537	BFV99_RS32980	100	PA0460	Uncharacterized protein	Pseudomonas aeruginosa (strain ATCC 15692 / DSM 22644 / CIP 104116 / JCM 14847 / LMG 12228 / 1C / PRS 101 / PAO1)						208964.PA0460;	881603;	pae:PA0460;	fig|208964.12.peg.485;	PF11075;		PA0460
PaeAG1_00538	gene	604224	605111	888	-		PaeAG1_00538	CDS	NP_249152.1	PA0461	99.661	PaeAG1_00538	BFV99_RS32975	100	PA0461	Uncharacterized protein	Pseudomonas aeruginosa (strain ATCC 15692 / DSM 22644 / CIP 104116 / JCM 14847 / LMG 12228 / 1C / PRS 101 / PAO1)	phospholipid metabolic process [GO:0006644]	integral component of membrane [GO:0016021]	integral component of membrane [GO:0016021]; transferase activity, transferring acyl groups [GO:0016746]; phospholipid metabolic process [GO:0006644]	GO:0006644; GO:0016021; GO:0016746	transferase activity, transferring acyl groups [GO:0016746]	208964.PA0461;	881755;	pae:PA0461;	fig|208964.12.peg.486;	PF01553;		PA0461
PaeAG1_00539	gene	605254	605763	510	+		PaeAG1_00539	CDS	BFV99_RS32970	PA0462	99.408	PaeAG1_00539	BFV99_RS32970	100	PA0462	Uncharacterized protein	Pseudomonas aeruginosa (strain ATCC 15692 / DSM 22644 / CIP 104116 / JCM 14847 / LMG 12228 / 1C / PRS 101 / PAO1)						208964.PA0462;						PA0462
PaeAG1_00540	gene	605848	606537	690	+	creB	creB	CDS	NP_249154.1	PA0463	100	PaeAG1_00540	BFV99_RS32965	100	creB	Two-component response regulator CreB	Pseudomonas aeruginosa (strain ATCC 15692 / DSM 22644 / CIP 104116 / JCM 14847 / LMG 12228 / 1C / PRS 101 / PAO1)		cytosol [GO:0005829]	cytosol [GO:0005829]; DNA binding [GO:0003677]; DNA-binding transcription factor activity [GO:0003700]; phosphorelay response regulator activity [GO:0000156]	GO:0000156; GO:0003677; GO:0003700; GO:0005829	DNA binding [GO:0003677]; DNA-binding transcription factor activity [GO:0003700]; phosphorelay response regulator activity [GO:0000156]	208964.PA0463;	881852;	pae:PA0463;	fig|208964.12.peg.488;	PF00072;PF00486;	PTHR26402;	creB PA0463
PaeAG1_00541	gene	606537	607961	1425	+	creC	creC	CDS	NP_249155.1	PA0464	99.578	PaeAG1_00541	BFV99_RS32960	100	creC	Histidine kinase (EC 2.7.13.3)	Pseudomonas aeruginosa (strain ATCC 15692 / DSM 22644 / CIP 104116 / JCM 14847 / LMG 12228 / 1C / PRS 101 / PAO1)		integral component of membrane [GO:0016021]	integral component of membrane [GO:0016021]; ATP binding [GO:0005524]; phosphorelay sensor kinase activity [GO:0000155]	GO:0000155; GO:0005524; GO:0016021	ATP binding [GO:0005524]; phosphorelay sensor kinase activity [GO:0000155]	208964.PA0464;	881807;	pae:PA0464;	fig|208964.12.peg.489;	PF00672;PF02518;PF00512;		creC PA0464
PaeAG1_00542	gene	608064	609422	1359	+		PaeAG1_00542	CDS	BFV99_RS32955	PA0465	99.336	PaeAG1_00542	BFV99_RS32955	100	PA0465	Inner membrane protein CreD	Pseudomonas aeruginosa (strain ATCC 15692 / DSM 22644 / CIP 104116 / JCM 14847 / LMG 12228 / 1C / PRS 101 / PAO1)		integral component of membrane [GO:0016021]; plasma membrane [GO:0005886]	integral component of membrane [GO:0016021]; plasma membrane [GO:0005886]	GO:0005886; GO:0016021		208964.PA0465;	881586;	pae:PA0465;	fig|208964.12.peg.490;	PF06123;	PTHR30092;	creD PA0465
PaeAG1_00543	gene	609472	609774	303	+		PaeAG1_00543	CDS	PaeAG1_00543	PA0466	100	PaeAG1_00543	BFV99_RS32950	100	PA0466	Uncharacterized protein	Pseudomonas aeruginosa (strain ATCC 15692 / DSM 22644 / CIP 104116 / JCM 14847 / LMG 12228 / 1C / PRS 101 / PAO1)		integral component of membrane [GO:0016021]	integral component of membrane [GO:0016021]	GO:0016021		208964.PA0466;	881868;	pae:PA0466;	fig|208964.12.peg.491;			PA0466
PaeAG1_00544	gene	609771	609989	219	+		PaeAG1_00544	CDS	PaeAG1_00544	PA1267	37.778	PaeAG1_00544	BFV99_RS11935	40	BFV99_RS11935	Uncharacterized protein	Pseudomonas aeruginosa (strain ATCC 15692 / DSM 22644 / CIP 104116 / JCM 14847 / LMG 12228 / 1C / PRS 101 / PAO1)	4-hydroxyproline catabolic process [GO:0019470]	cytoplasm [GO:0005737]	cytoplasm [GO:0005737]; oxidoreductase activity [GO:0016491]; 4-hydroxyproline catabolic process [GO:0019470]	GO:0005737; GO:0016491; GO:0019470	oxidoreductase activity [GO:0016491]	208964.PA1267;	881399;	pae:PA1267;	fig|208964.12.peg.1317;	PF01266;		PA1267
PaeAG1_00545	gene	609920	610540	621	-		PaeAG1_00545	CDS	NP_251511.1	PA0467	100	PaeAG1_00545	BFV99_RS32940	100	PA0467	Uncharacterized protein	Pseudomonas aeruginosa (strain ATCC 15692 / DSM 22644 / CIP 104116 / JCM 14847 / LMG 12228 / 1C / PRS 101 / PAO1)	glutathione metabolic process [GO:0006749]; L-phenylalanine catabolic process [GO:0006559]	cytosol [GO:0005829]	cytosol [GO:0005829]; glutathione transferase activity [GO:0004364]; maleylacetoacetate isomerase activity [GO:0016034]; glutathione metabolic process [GO:0006749]; L-phenylalanine catabolic process [GO:0006559]	GO:0004364; GO:0005829; GO:0006559; GO:0006749; GO:0016034	glutathione transferase activity [GO:0004364]; maleylacetoacetate isomerase activity [GO:0016034]	208964.PA0467;	880576;	pae:PA0467;	fig|208964.12.peg.493;	PF13417;	PTHR42673:SF8;	PA0467
PaeAG1_00546	gene	610559	611509	951	-	vgb	vgb	CDS	PaeAG1_00546	PA0468	99.367	PaeAG1_00546	BFV99_RS32935	100	vgb	Virginiamycin B lyase (EC 4.2.99.-) (Streptogramin B lyase)	Pseudomonas aeruginosa (strain ATCC 15692 / DSM 22644 / CIP 104116 / JCM 14847 / LMG 12228 / 1C / PRS 101 / PAO1)	antibiotic catabolic process [GO:0017001]; response to antibiotic [GO:0046677]		carbon-oxygen lyase activity [GO:0016835]; magnesium ion binding [GO:0000287]; antibiotic catabolic process [GO:0017001]; response to antibiotic [GO:0046677]	GO:0000287; GO:0016835; GO:0017001; GO:0046677	carbon-oxygen lyase activity [GO:0016835]; magnesium ion binding [GO:0000287]	208964.PA0468;	881592;	pae:PA0468;	fig|208964.12.peg.494;			PA0468
PaeAG1_00547	gene	611595	612452	858	+		PaeAG1_00547	CDS	BFV99_RS32930	PA0469	100	PaeAG1_00547	BFV99_RS32930	100	PA0469	Uncharacterized protein	Pseudomonas aeruginosa (strain ATCC 15692 / DSM 22644 / CIP 104116 / JCM 14847 / LMG 12228 / 1C / PRS 101 / PAO1)						208964.PA0469;	878616;	pae:PA0469;	fig|208964.12.peg.495;			PA0469
PaeAG1_00548	gene	612625	615018	2394	-	fiuA	fiuA	CDS	NP_249161.1	PA0470	96.509	PaeAG1_00548	BFV99_RS32920	100	fiuA	Ferrichrome receptor FiuA	Pseudomonas aeruginosa (strain ATCC 15692 / DSM 22644 / CIP 104116 / JCM 14847 / LMG 12228 / 1C / PRS 101 / PAO1)	cell surface receptor signaling pathway [GO:0007166]; ferrichrome import into cell [GO:0042928]	cell outer membrane [GO:0009279]; outer membrane [GO:0019867]	cell outer membrane [GO:0009279]; outer membrane [GO:0019867]; ferrichrome transmembrane transporter activity [GO:0042929]; iron ion binding [GO:0005506]; siderophore uptake transmembrane transporter activity [GO:0015344]; signaling receptor activity [GO:0038023]; cell surface receptor signaling pathway [GO:0007166]; ferrichrome import into cell [GO:0042928]	GO:0005506; GO:0007166; GO:0009279; GO:0015344; GO:0019867; GO:0038023; GO:0042928; GO:0042929	ferrichrome transmembrane transporter activity [GO:0042929]; iron ion binding [GO:0005506]; siderophore uptake transmembrane transporter activity [GO:0015344]; signaling receptor activity [GO:0038023]	208964.PA0470;	880545;	pae:PA0470;	fig|208964.12.peg.497;	PF07715;PF00593;	PTHR32552;	fiuA PA0470
PaeAG1_00549	gene	615122	616093	972	-		PaeAG1_00549	CDS	NP_249162.1	PA0471	100	PaeAG1_00549	BFV99_RS32915	100	PA0471	Probable transmembrane sensor	Pseudomonas aeruginosa (strain ATCC 15692 / DSM 22644 / CIP 104116 / JCM 14847 / LMG 12228 / 1C / PRS 101 / PAO1)	cellular response to iron ion [GO:0071281]; regulation of iron ion transport [GO:0034756]	integral component of membrane [GO:0016021]	integral component of membrane [GO:0016021]; sigma factor antagonist activity [GO:0016989]; cellular response to iron ion [GO:0071281]; regulation of iron ion transport [GO:0034756]	GO:0016021; GO:0016989; GO:0034756; GO:0071281	sigma factor antagonist activity [GO:0016989]	208964.PA0471;	879576;	pae:PA0471;	fig|208964.12.peg.498;	PF16220;PF04773;	PTHR30273;	PA0471
PaeAG1_00550	gene	616090	616587	498	-		PaeAG1_00550	CDS	NP_249163.1	PA0472	98.026	PaeAG1_00550	BFV99_RS32910	98.026	PA0472	Probable sigma-70 factor, ECF subfamily	Pseudomonas aeruginosa (strain ATCC 15692 / DSM 22644 / CIP 104116 / JCM 14847 / LMG 12228 / 1C / PRS 101 / PAO1)	DNA-templated transcription, initiation [GO:0006352]; regulation of iron ion transport [GO:0034756]		DNA binding [GO:0003677]; DNA-binding transcription factor activity [GO:0003700]; sigma factor activity [GO:0016987]; DNA-templated transcription, initiation [GO:0006352]; regulation of iron ion transport [GO:0034756]	GO:0003677; GO:0003700; GO:0006352; GO:0016987; GO:0034756	DNA binding [GO:0003677]; DNA-binding transcription factor activity [GO:0003700]; sigma factor activity [GO:0016987]	208964.PA0472;	880895;	pae:PA0472;	fig|208964.12.peg.499;	PF04542;PF08281;	PTHR43133;	PA0472
PaeAG1_00551	gene	616766	617515	750	+		PaeAG1_00551	CDS	NP_249164.1	PA0473	99.598	PaeAG1_00551	BFV99_RS32905	100	PA0473	Probable glutathione S-transferase	Pseudomonas aeruginosa (strain ATCC 15692 / DSM 22644 / CIP 104116 / JCM 14847 / LMG 12228 / 1C / PRS 101 / PAO1)	glutathione metabolic process [GO:0006749]; L-phenylalanine catabolic process [GO:0006559]		glutathione transferase activity [GO:0004364]; maleylacetoacetate isomerase activity [GO:0016034]; glutathione metabolic process [GO:0006749]; L-phenylalanine catabolic process [GO:0006559]	GO:0004364; GO:0006559; GO:0006749; GO:0016034	glutathione transferase activity [GO:0004364]; maleylacetoacetate isomerase activity [GO:0016034]	208964.PA0473;	878426;	pae:PA0473;	fig|208964.12.peg.500;	PF13417;		PA0473
PaeAG1_00552	gene	617658	618059	402	+		PaeAG1_00552	CDS	NP_249165.1	PA0474	100	PaeAG1_00552	BFV99_RS32900	100	PA0474	Putative esterase PA0474 (EC 3.1.2.-)	Pseudomonas aeruginosa (strain ATCC 15692 / DSM 22644 / CIP 104116 / JCM 14847 / LMG 12228 / 1C / PRS 101 / PAO1)			acyl-CoA hydrolase activity [GO:0047617]	GO:0047617	acyl-CoA hydrolase activity [GO:0047617]	208964.PA0474;	877866;	pae:PA0474;	fig|208964.12.peg.501;	PF03061;	PTHR21660;	PA0474
PaeAG1_00553	gene	618109	618678	570	+		PaeAG1_00553	CDS	NP_249166.1	PA0475	100	PaeAG1_00553	BFV99_RS32895	100	PA0475	Probable transcriptional regulator	Pseudomonas aeruginosa (strain ATCC 15692 / DSM 22644 / CIP 104116 / JCM 14847 / LMG 12228 / 1C / PRS 101 / PAO1)			DNA binding [GO:0003677]	GO:0003677	DNA binding [GO:0003677]	208964.PA0475;	879516;	pae:PA0475;	fig|208964.12.peg.502;	PF00440;	PTHR30328;	PA0475
PaeAG1_00554	gene	618712	620439	1728	-		PaeAG1_00554	CDS	NP_249167.1	PA0476	100	PaeAG1_00554	BFV99_RS32890	100	PA0476	Probable permease	Pseudomonas aeruginosa (strain ATCC 15692 / DSM 22644 / CIP 104116 / JCM 14847 / LMG 12228 / 1C / PRS 101 / PAO1)		integral component of membrane [GO:0016021]; plasma membrane [GO:0005886]	integral component of membrane [GO:0016021]; plasma membrane [GO:0005886]; nucleobase transmembrane transporter activity [GO:0015205]	GO:0005886; GO:0015205; GO:0016021	nucleobase transmembrane transporter activity [GO:0015205]	208964.PA0476;	877689;	pae:PA0476;	fig|208964.12.peg.503;	PF02133;		PA0476
PaeAG1_00555	gene	620787	621713	927	-		PaeAG1_00555	CDS	NP_249168.1	PA0477	100	PaeAG1_00555	BFV99_RS32885	100	PA0477	Probable transcriptional regulator	Pseudomonas aeruginosa (strain ATCC 15692 / DSM 22644 / CIP 104116 / JCM 14847 / LMG 12228 / 1C / PRS 101 / PAO1)			DNA binding [GO:0003677]; DNA-binding transcription factor activity [GO:0003700]	GO:0003677; GO:0003700	DNA binding [GO:0003677]; DNA-binding transcription factor activity [GO:0003700]	208964.PA0477;	878447;	pae:PA0477;	fig|208964.12.peg.504;	PF00126;PF03466;		PA0477
PaeAG1_00556	gene	621801	622277	477	+		PaeAG1_00556	CDS	NP_249169.1	PA0478	100	PaeAG1_00556	BFV99_RS32880	100	PA0478	Probable N-acetyltransferase	Pseudomonas aeruginosa (strain ATCC 15692 / DSM 22644 / CIP 104116 / JCM 14847 / LMG 12228 / 1C / PRS 101 / PAO1)			N-acetyltransferase activity [GO:0008080]	GO:0008080	N-acetyltransferase activity [GO:0008080]	208964.PA0478;	878613;	pae:PA0478;	fig|208964.12.peg.505;	PF00583;		PA0478
PaeAG1_00557	gene	622356	623306	951	-		PaeAG1_00557	CDS	NP_249170.1	PA0479	99.051	PaeAG1_00557	BFV99_RS32875	100	PA0479	Probable transcriptional regulator	Pseudomonas aeruginosa (strain ATCC 15692 / DSM 22644 / CIP 104116 / JCM 14847 / LMG 12228 / 1C / PRS 101 / PAO1)			DNA binding [GO:0003677]; DNA-binding transcription factor activity [GO:0003700]	GO:0003677; GO:0003700	DNA binding [GO:0003677]; DNA-binding transcription factor activity [GO:0003700]	208964.PA0479;	878427;	pae:PA0479;	fig|208964.12.peg.506;	PF00126;PF03466;		PA0479
PaeAG1_00558	gene	623410	624207	798	+		PaeAG1_00558	CDS	NP_249171.1	PA0480	99.242	PaeAG1_00558	BFV99_RS32870	100	PA0480	Probable hydrolase	Pseudomonas aeruginosa (strain ATCC 15692 / DSM 22644 / CIP 104116 / JCM 14847 / LMG 12228 / 1C / PRS 101 / PAO1)	beta-ketoadipate pathway [GO:0042952]		3-oxoadipate enol-lactonase activity [GO:0047570]; beta-ketoadipate pathway [GO:0042952]	GO:0042952; GO:0047570	3-oxoadipate enol-lactonase activity [GO:0047570]	208964.PA0480;	879639;	pae:PA0480;	fig|208964.12.peg.507;	PF00561;		PA0480
PaeAG1_00559	gene	624250	624801	552	+		PaeAG1_00559	CDS	PaeAG1_00559	PA0481	100	PaeAG1_00559	BFV99_RS27145	32.584	PA0481	Uncharacterized protein	Pseudomonas aeruginosa (strain ATCC 15692 / DSM 22644 / CIP 104116 / JCM 14847 / LMG 12228 / 1C / PRS 101 / PAO1)						208964.PA0481;	879761;	pae:PA0481;	fig|208964.12.peg.508;			PA0481
PaeAG1_00560	gene	624741	626918	2178	-	glcB	glcB	CDS	NP_249173.1	PA0482	99.862	PaeAG1_00560	BFV99_RS32860	100	glcB	Malate synthase G (EC 2.3.3.9)	Pseudomonas aeruginosa (strain ATCC 15692 / DSM 22644 / CIP 104116 / JCM 14847 / LMG 12228 / 1C / PRS 101 / PAO1)	glyoxylate catabolic process [GO:0009436]; glyoxylate cycle [GO:0006097]; tricarboxylic acid cycle [GO:0006099]	cytosol [GO:0005829]	cytosol [GO:0005829]; magnesium ion binding [GO:0000287]; malate synthase activity [GO:0004474]; glyoxylate catabolic process [GO:0009436]; glyoxylate cycle [GO:0006097]; tricarboxylic acid cycle [GO:0006099]	GO:0000287; GO:0004474; GO:0005829; GO:0006097; GO:0006099; GO:0009436	magnesium ion binding [GO:0000287]; malate synthase activity [GO:0004474]	208964.PA0482;	879477;	pae:PA0482;	fig|208964.12.peg.509;	PF01274;	PTHR42739;	glcB PA0482
PaeAG1_00561	gene	627225	627668	444	+		PaeAG1_00561	CDS	NP_249174.1	PA0483	100	PaeAG1_00561	BFV99_RS32855	100	PA0483	Probable acetyltransferase	Pseudomonas aeruginosa (strain ATCC 15692 / DSM 22644 / CIP 104116 / JCM 14847 / LMG 12228 / 1C / PRS 101 / PAO1)			transferase activity [GO:0016740]	GO:0016740	transferase activity [GO:0016740]	208964.PA0483;	879556;	pae:PA0483;	fig|208964.12.peg.510;	PF00583;		PA0483
PaeAG1_00562	gene	627700	628215	516	+		PaeAG1_00562	CDS	BFV99_RS32850	PA0484	100	PaeAG1_00562	BFV99_RS32850	100	PA0484	Uncharacterized protein	Pseudomonas aeruginosa (strain ATCC 15692 / DSM 22644 / CIP 104116 / JCM 14847 / LMG 12228 / 1C / PRS 101 / PAO1)	regulation of transcription, DNA-templated [GO:0006355]; transcription, DNA-templated [GO:0006351]	cytosol [GO:0005829]	cytosol [GO:0005829]; regulation of transcription, DNA-templated [GO:0006355]; transcription, DNA-templated [GO:0006351]	GO:0005829; GO:0006351; GO:0006355		208964.PA0484;	877920;	pae:PA0484;	fig|208964.12.peg.511;	PF01842;		PA0484
PaeAG1_00563	gene	628905	629801	897	-		PaeAG1_00563	CDS	BFV99_RS32845	PA0485	100	PaeAG1_00563	BFV99_RS32845	100	PA0485	Uncharacterized transporter PA0485	Pseudomonas aeruginosa (strain ATCC 15692 / DSM 22644 / CIP 104116 / JCM 14847 / LMG 12228 / 1C / PRS 101 / PAO1)		integral component of membrane [GO:0016021]; integral component of plasma membrane [GO:0005887]; plasma membrane [GO:0005886]	integral component of membrane [GO:0016021]; integral component of plasma membrane [GO:0005887]; plasma membrane [GO:0005886]	GO:0005886; GO:0005887; GO:0016021		208964.PA0485;	878192;	pae:PA0485;	fig|208964.12.peg.512;	PF00892;	PTHR22911:SF41;	PA0485
PaeAG1_00564	gene	630004	630978	975	-		PaeAG1_00564	CDS	NP_249177.1	PA0486	99.383	PaeAG1_00564	BFV99_RS32840	100	PA0486	Stress response kinase A (EC 2.7.11.1) (Serine/threonine-protein kinase SrkA)	Pseudomonas aeruginosa (strain ATCC 15692 / DSM 22644 / CIP 104116 / JCM 14847 / LMG 12228 / 1C / PRS 101 / PAO1)		cytoplasm [GO:0005737]	cytoplasm [GO:0005737]; ATP binding [GO:0005524]; magnesium ion binding [GO:0000287]; protein serine/threonine kinase activity [GO:0004674]	GO:0000287; GO:0004674; GO:0005524; GO:0005737	ATP binding [GO:0005524]; magnesium ion binding [GO:0000287]; protein serine/threonine kinase activity [GO:0004674]	208964.PA0486;	881857;	pae:PA0486;	fig|208964.12.peg.513;	PF01636;	PTHR39573;	srkA PA0486
PaeAG1_00565	gene	631040	631798	759	-		PaeAG1_00565	CDS	NP_249178.1	PA0487	100	PaeAG1_00565	BFV99_RS32835	100	PA0487	Probable molybdenum transport regulator	Pseudomonas aeruginosa (strain ATCC 15692 / DSM 22644 / CIP 104116 / JCM 14847 / LMG 12228 / 1C / PRS 101 / PAO1)	molybdate ion transport [GO:0015689]		DNA-binding transcription factor activity [GO:0003700]; molybdenum ion binding [GO:0030151]; molybdate ion transport [GO:0015689]	GO:0003700; GO:0015689; GO:0030151	DNA-binding transcription factor activity [GO:0003700]; molybdenum ion binding [GO:0030151]	208964.PA0487;	878638;	pae:PA0487;	fig|208964.12.peg.514;	PF00126;PF03459;		PA0487
PaeAG1_00566	gene	631866	632186	321	-		PaeAG1_00566	CDS	PaeAG1_00566	PA0488	100	PaeAG1_00566	BFV99_RS32830	100	PA0488	Uncharacterized protein	Pseudomonas aeruginosa (strain ATCC 15692 / DSM 22644 / CIP 104116 / JCM 14847 / LMG 12228 / 1C / PRS 101 / PAO1)						208964.PA0488;	880360;	pae:PA0488;	fig|208964.12.peg.515;			PA0488
PaeAG1_00567	gene	632228	632953	726	-		PaeAG1_00567	CDS	NP_249180.1	PA0489	99.17	PaeAG1_00567	BFV99_RS32825	100	PA0489	Probable phosphoribosyl transferase	Pseudomonas aeruginosa (strain ATCC 15692 / DSM 22644 / CIP 104116 / JCM 14847 / LMG 12228 / 1C / PRS 101 / PAO1)	nucleoside metabolic process [GO:0009116]		transferase activity [GO:0016740]; nucleoside metabolic process [GO:0009116]	GO:0009116; GO:0016740	transferase activity [GO:0016740]	208964.PA0489;	881420;	pae:PA0489;	fig|208964.12.peg.516;	PF00156;		PA0489
PaeAG1_00568	gene	633092	633385	294	-		PaeAG1_00568	CDS	PaeAG1_00568	PA0490	98.969	PaeAG1_00568	BFV99_RS32820	100	PA0490	Uncharacterized protein	Pseudomonas aeruginosa (strain ATCC 15692 / DSM 22644 / CIP 104116 / JCM 14847 / LMG 12228 / 1C / PRS 101 / PAO1)		integral component of membrane [GO:0016021]	integral component of membrane [GO:0016021]	GO:0016021		208964.PA0490;	879667;	pae:PA0490;	fig|208964.12.peg.517;			PA0490
PaeAG1_00569	gene	633439	634356	918	-		PaeAG1_00569	CDS	NP_249182.1	PA0491	100	PaeAG1_00569	BFV99_RS32815	100	PA0491	Probable transcriptional regulator	Pseudomonas aeruginosa (strain ATCC 15692 / DSM 22644 / CIP 104116 / JCM 14847 / LMG 12228 / 1C / PRS 101 / PAO1)			DNA binding [GO:0003677]; DNA-binding transcription factor activity [GO:0003700]	GO:0003677; GO:0003700	DNA binding [GO:0003677]; DNA-binding transcription factor activity [GO:0003700]	208964.PA0491;	877693;	pae:PA0491;	fig|208964.12.peg.518;	PF00126;PF03466;		PA0491
PaeAG1_00570	gene	634483	635241	759	+		PaeAG1_00570	CDS	BFV99_RS16970	PA0492	100	PaeAG1_00570	BFV99_RS32810	100	PA0492	5-oxoprolinase subunit A 1 (5-OPase subunit A 1) (EC 3.5.2.9) (5-oxoprolinase (ATP-hydrolyzing) subunit A 1)	Pseudomonas aeruginosa (strain ATCC 15692 / DSM 22644 / CIP 104116 / JCM 14847 / LMG 12228 / 1C / PRS 101 / PAO1)	carbohydrate metabolic process [GO:0005975]		5-oxoprolinase (ATP-hydrolyzing) activity [GO:0017168]; ATP binding [GO:0005524]; carbohydrate metabolic process [GO:0005975]	GO:0005524; GO:0005975; GO:0017168	5-oxoprolinase (ATP-hydrolyzing) activity [GO:0017168]; ATP binding [GO:0005524]	208964.PA0492;	879645;	pae:PA0492;	fig|208964.12.peg.519;	PF03746;	PTHR30292;	pxpA1 PA0492
PaeAG1_00571	gene	635318	635566	249	+		PaeAG1_00571	CDS	NP_249184.1	PA0493	100	PaeAG1_00571	BFV99_RS32805	100	PA0493	Biotin carboxyl carrier protein of acetyl-CoA carboxylase	Pseudomonas aeruginosa (strain ATCC 15692 / DSM 22644 / CIP 104116 / JCM 14847 / LMG 12228 / 1C / PRS 101 / PAO1)	fatty acid biosynthetic process [GO:0006633]	acetyl-CoA carboxylase complex [GO:0009317]	acetyl-CoA carboxylase complex [GO:0009317]; acetyl-CoA carboxylase activity [GO:0003989]; fatty acid biosynthetic process [GO:0006633]	GO:0003989; GO:0006633; GO:0009317	acetyl-CoA carboxylase activity [GO:0003989]	208964.PA0493;	878648;	pae:PA0493;	fig|208964.12.peg.520;	PF00364;		PA0493
PaeAG1_00572	gene	635577	636953	1377	+		PaeAG1_00572	CDS	NP_249185.1	PA0494	100	PaeAG1_00572	BFV99_RS32800	100	PA0494	Probable acyl-CoA carboxylase subunit	Pseudomonas aeruginosa (strain ATCC 15692 / DSM 22644 / CIP 104116 / JCM 14847 / LMG 12228 / 1C / PRS 101 / PAO1)			ATP binding [GO:0005524]; metal ion binding [GO:0046872]	GO:0005524; GO:0046872	ATP binding [GO:0005524]; metal ion binding [GO:0046872]	208964.PA0494;	877712;	pae:PA0494;	fig|208964.12.peg.521;	PF02785;PF00289;PF02786;		PA0494
PaeAG1_00573	gene	636955	637833	879	+		PaeAG1_00573	CDS	BFV99_RS32795	PA0495	97.945	PaeAG1_00573	BFV99_RS32795	100	PA0495	Uncharacterized protein	Pseudomonas aeruginosa (strain ATCC 15692 / DSM 22644 / CIP 104116 / JCM 14847 / LMG 12228 / 1C / PRS 101 / PAO1)						208964.PA0495;	878118;	pae:PA0495;	fig|208964.12.peg.522;	PF02682;	PTHR34698;	PA0495
PaeAG1_00574	gene	637823	638800	978	+		PaeAG1_00574	CDS	BFV99_RS06855	PA0496	100	PaeAG1_00574	BFV99_RS32790	100	PA0496	Uncharacterized protein	Pseudomonas aeruginosa (strain ATCC 15692 / DSM 22644 / CIP 104116 / JCM 14847 / LMG 12228 / 1C / PRS 101 / PAO1)						208964.PA0496;	879583;	pae:PA0496;	fig|208964.12.peg.523;	PF02626;		PA0496
PaeAG1_00575	gene	638847	639929	1083	-		PaeAG1_00575	CDS	BFV99_RS32785	PA0497	100	PaeAG1_00575	BFV99_RS32785	100	PA0497	Uncharacterized protein	Pseudomonas aeruginosa (strain ATCC 15692 / DSM 22644 / CIP 104116 / JCM 14847 / LMG 12228 / 1C / PRS 101 / PAO1)	cell adhesion [GO:0007155]	pilus [GO:0009289]	pilus [GO:0009289]; cell adhesion [GO:0007155]	GO:0007155; GO:0009289		208964.PA0497;	878092;	pae:PA0497;	fig|208964.12.peg.524;	PF00419;		PA0497
PaeAG1_00576	gene	639926	640933	1008	-		PaeAG1_00576	CDS	BFV99_RS32780	PA0498	99.701	PaeAG1_00576	BFV99_RS32780	100	PA0498	Uncharacterized protein	Pseudomonas aeruginosa (strain ATCC 15692 / DSM 22644 / CIP 104116 / JCM 14847 / LMG 12228 / 1C / PRS 101 / PAO1)	cell adhesion [GO:0007155]	pilus [GO:0009289]	pilus [GO:0009289]; cell adhesion [GO:0007155]	GO:0007155; GO:0009289		208964.PA0498;	878273;	pae:PA0498;	fig|208964.12.peg.525;	PF00419;		PA0498
PaeAG1_00577	gene	640949	641617	669	-		PaeAG1_00577	CDS	NP_249190.1	PA0499	99.55	PaeAG1_00577	BFV99_RS32775	100	PA0499	Probable pili assembly chaperone	Pseudomonas aeruginosa (strain ATCC 15692 / DSM 22644 / CIP 104116 / JCM 14847 / LMG 12228 / 1C / PRS 101 / PAO1)	cell wall organization [GO:0071555]; chaperone-mediated protein folding [GO:0061077]; pilus organization [GO:0043711]	outer membrane-bounded periplasmic space [GO:0030288]	outer membrane-bounded periplasmic space [GO:0030288]; cell wall organization [GO:0071555]; chaperone-mediated protein folding [GO:0061077]; pilus organization [GO:0043711]	GO:0030288; GO:0043711; GO:0061077; GO:0071555		208964.PA0499;	879461;	pae:PA0499;	fig|208964.12.peg.526;	PF02753;PF00345;		PA0499
PaeAG1_00578	gene	642216	643274	1059	+	bioB	bioB	CDS	NP_249191.1	PA0500	100	PaeAG1_00578	BFV99_RS32770	100	bioB	Biotin synthase (EC 2.8.1.6)	Pseudomonas aeruginosa (strain ATCC 15692 / DSM 22644 / CIP 104116 / JCM 14847 / LMG 12228 / 1C / PRS 101 / PAO1)	biotin biosynthetic process [GO:0009102]		2 iron, 2 sulfur cluster binding [GO:0051537]; 4 iron, 4 sulfur cluster binding [GO:0051539]; biotin synthase activity [GO:0004076]; iron ion binding [GO:0005506]; biotin biosynthetic process [GO:0009102]	GO:0004076; GO:0005506; GO:0009102; GO:0051537; GO:0051539	2 iron, 2 sulfur cluster binding [GO:0051537]; 4 iron, 4 sulfur cluster binding [GO:0051539]; biotin synthase activity [GO:0004076]; iron ion binding [GO:0005506]	208964.PA0500;	877668;	pae:PA0500;	fig|208964.12.peg.528;	PF06968;PF04055;	PTHR22976;	bioB PA0500
PaeAG1_00579	gene	643380	644585	1206	+	bioF	bioF	CDS	NP_249192.1	PA0501	99.751	PaeAG1_00579	BFV99_RS32765	100	bioF	8-amino-7-oxononanoate synthase (AONS) (EC 2.3.1.47) (7-keto-8-amino-pelargonic acid synthase) (7-KAP synthase) (KAPA synthase) (8-amino-7-ketopelargonate synthase)	Pseudomonas aeruginosa (strain ATCC 15692 / DSM 22644 / CIP 104116 / JCM 14847 / LMG 12228 / 1C / PRS 101 / PAO1)	biotin biosynthetic process [GO:0009102]		8-amino-7-oxononanoate synthase activity [GO:0008710]; pyridoxal phosphate binding [GO:0030170]; biotin biosynthetic process [GO:0009102]	GO:0008710; GO:0009102; GO:0030170	8-amino-7-oxononanoate synthase activity [GO:0008710]; pyridoxal phosphate binding [GO:0030170]	208964.PA0501;	879619;	pae:PA0501;	fig|208964.12.peg.529;	PF00155;		bioF PA0501
PaeAG1_00580	gene	644578	645300	723	+		PaeAG1_00580	CDS	NP_249193.1	PA0502	100	PaeAG1_00580	BFV99_RS32760	100	PA0502	Probable biotin biosynthesis protein bioH	Pseudomonas aeruginosa (strain ATCC 15692 / DSM 22644 / CIP 104116 / JCM 14847 / LMG 12228 / 1C / PRS 101 / PAO1)						208964.PA0502;	878654;	pae:PA0502;	fig|208964.12.peg.530;	PF12697;		PA0502
PaeAG1_00581	gene	645293	646117	825	+		PaeAG1_00581	CDS	NP_249194.1	PA0503	100	PaeAG1_00581	BFV99_RS32755	100	PA0503	Malonyl-[acyl-carrier protein] O-methyltransferase (Malonyl-ACP O-methyltransferase) (EC 2.1.1.197) (Biotin synthesis protein BioC)	Pseudomonas aeruginosa (strain ATCC 15692 / DSM 22644 / CIP 104116 / JCM 14847 / LMG 12228 / 1C / PRS 101 / PAO1)	biotin biosynthetic process [GO:0009102]		carboxyl-O-methyltransferase activity [GO:0010340]; malonyl-CoA methyltransferase activity [GO:0102130]; biotin biosynthetic process [GO:0009102]	GO:0009102; GO:0010340; GO:0102130	carboxyl-O-methyltransferase activity [GO:0010340]; malonyl-CoA methyltransferase activity [GO:0102130]	208964.PA0503;	878488;	pae:PA0503;	fig|208964.12.peg.531;	PF08241;		bioC PA0503
PaeAG1_00582	gene	646121	646807	687	+	bioD	bioD	CDS	NP_249195.1	PA0504	100	PaeAG1_00582	BFV99_RS32750	100	bioD	ATP-dependent dethiobiotin synthetase BioD (EC 6.3.3.3) (DTB synthetase) (DTBS) (Dethiobiotin synthase)	Pseudomonas aeruginosa (strain ATCC 15692 / DSM 22644 / CIP 104116 / JCM 14847 / LMG 12228 / 1C / PRS 101 / PAO1)	biotin biosynthetic process [GO:0009102]	cytosol [GO:0005829]	cytosol [GO:0005829]; ATP binding [GO:0005524]; dethiobiotin synthase activity [GO:0004141]; magnesium ion binding [GO:0000287]; biotin biosynthetic process [GO:0009102]	GO:0000287; GO:0004141; GO:0005524; GO:0005829; GO:0009102	ATP binding [GO:0005524]; dethiobiotin synthase activity [GO:0004141]; magnesium ion binding [GO:0000287]	208964.PA0504;	878220;	pae:PA0504;	fig|208964.12.peg.532;		PTHR43210;	bioD PA0504
PaeAG1_00583	gene	646916	647146	231	+		PaeAG1_00583	CDS	PaeAG1_00583	PA0505	97.368	PaeAG1_00583	BFV99_RS32745	100	PA0505	Uncharacterized protein	Pseudomonas aeruginosa (strain ATCC 15692 / DSM 22644 / CIP 104116 / JCM 14847 / LMG 12228 / 1C / PRS 101 / PAO1)						208964.PA0505;	880873;	pae:PA0505;	fig|208964.12.peg.533;			PA0505
PaeAG1_00584	gene	647486	649291	1806	+		PaeAG1_00584	CDS	NP_249197.1	PA0506	100	PaeAG1_00584	BFV99_RS32740	100	PA0506	Probable acyl-CoA dehydrogenase	Pseudomonas aeruginosa (strain ATCC 15692 / DSM 22644 / CIP 104116 / JCM 14847 / LMG 12228 / 1C / PRS 101 / PAO1)			flavin adenine dinucleotide binding [GO:0050660]; oxidoreductase activity, acting on the CH-CH group of donors [GO:0016627]	GO:0016627; GO:0050660	flavin adenine dinucleotide binding [GO:0050660]; oxidoreductase activity, acting on the CH-CH group of donors [GO:0016627]	208964.PA0506;	878586;	pae:PA0506;	fig|208964.12.peg.535;	PF00441;PF12806;PF02770;PF02771;PF12418;		PA0506
PaeAG1_00585	gene	649504	651300	1797	+		PaeAG1_00585	CDS	NP_249198.1	PA0507	100	PaeAG1_00585	BFV99_RS32735	100	PA0507	Probable acyl-CoA dehydrogenase	Pseudomonas aeruginosa (strain ATCC 15692 / DSM 22644 / CIP 104116 / JCM 14847 / LMG 12228 / 1C / PRS 101 / PAO1)			flavin adenine dinucleotide binding [GO:0050660]; oxidoreductase activity, acting on the CH-CH group of donors [GO:0016627]	GO:0016627; GO:0050660	flavin adenine dinucleotide binding [GO:0050660]; oxidoreductase activity, acting on the CH-CH group of donors [GO:0016627]	208964.PA0507;	878181;	pae:PA0507;	fig|208964.12.peg.536;	PF00441;PF12806;PF02770;PF02771;PF12418;		PA0507
PaeAG1_00586	gene	651574	653352	1779	+		PaeAG1_00586	CDS	NP_249199.1	PA0508	99.493	PaeAG1_00586	BFV99_RS32725	100	PA0508	Probable acyl-CoA dehydrogenase	Pseudomonas aeruginosa (strain ATCC 15692 / DSM 22644 / CIP 104116 / JCM 14847 / LMG 12228 / 1C / PRS 101 / PAO1)			flavin adenine dinucleotide binding [GO:0050660]; oxidoreductase activity, acting on the CH-CH group of donors [GO:0016627]	GO:0016627; GO:0050660	flavin adenine dinucleotide binding [GO:0050660]; oxidoreductase activity, acting on the CH-CH group of donors [GO:0016627]	208964.PA0508;	880863;	pae:PA0508;	fig|208964.12.peg.538;	PF00441;PF12806;PF02770;PF02771;PF12418;		PA0508
PaeAG1_00587	gene	653684	655165	1482	-	nirN	nirN	CDS	NP_249200.1	PA0509	100	PaeAG1_00587	BFV99_RS32720	100	nirN	Probable c-type cytochrome	Pseudomonas aeruginosa (strain ATCC 15692 / DSM 22644 / CIP 104116 / JCM 14847 / LMG 12228 / 1C / PRS 101 / PAO1)	heme biosynthetic process [GO:0006783]		electron transfer activity [GO:0009055]; heme binding [GO:0020037]; metal ion binding [GO:0046872]; heme biosynthetic process [GO:0006783]	GO:0006783; GO:0009055; GO:0020037; GO:0046872	electron transfer activity [GO:0009055]; heme binding [GO:0020037]; metal ion binding [GO:0046872]	208964.PA0509;	878428;	pae:PA0509;	fig|208964.12.peg.539;	PF13442;		nirN PA0509
PaeAG1_00588	gene	655156	655995	840	-		PaeAG1_00588	CDS	NP_249201.1	PA0510	100	PaeAG1_00588	BFV99_RS32715	100	PA0510	Probable uroporphyrin-III c-methyltransferase	Pseudomonas aeruginosa (strain ATCC 15692 / DSM 22644 / CIP 104116 / JCM 14847 / LMG 12228 / 1C / PRS 101 / PAO1)	anaerobic respiration [GO:0009061]; coenzyme biosynthetic process [GO:0009108]; heme biosynthetic process [GO:0006783]; siroheme biosynthetic process [GO:0019354]		methyltransferase activity [GO:0008168]; uroporphyrin-III C-methyltransferase activity [GO:0004851]; anaerobic respiration [GO:0009061]; coenzyme biosynthetic process [GO:0009108]; heme biosynthetic process [GO:0006783]; siroheme biosynthetic process [GO:0019354]	GO:0004851; GO:0006783; GO:0008168; GO:0009061; GO:0009108; GO:0019354	methyltransferase activity [GO:0008168]; uroporphyrin-III C-methyltransferase activity [GO:0004851]	208964.PA0510;	881871;	pae:PA0510;	fig|208964.12.peg.540;	PF00590;		PA0510
PaeAG1_00589	gene	656006	657169	1164	-	nirJ	nirJ	CDS	NP_249202.1	PA0511	99.483	PaeAG1_00589	BFV99_RS32710	100	nirJ	Heme d1 biosynthesis protein NirJ	Pseudomonas aeruginosa (strain ATCC 15692 / DSM 22644 / CIP 104116 / JCM 14847 / LMG 12228 / 1C / PRS 101 / PAO1)	heme biosynthetic process [GO:0006783]		4 iron, 4 sulfur cluster binding [GO:0051539]; catalytic activity [GO:0003824]; metal ion binding [GO:0046872]; heme biosynthetic process [GO:0006783]	GO:0003824; GO:0006783; GO:0046872; GO:0051539	4 iron, 4 sulfur cluster binding [GO:0051539]; catalytic activity [GO:0003824]; metal ion binding [GO:0046872]	208964.PA0511;	879503;	pae:PA0511;	fig|208964.12.peg.541;	PF04055;		nirJ PA0511
PaeAG1_00590	gene	657163	657678	516	-		PaeAG1_00590	CDS	NP_249203.1	PA0512	100	PaeAG1_00590	BFV99_RS32705	100	PA0512	Protein NirH	Pseudomonas aeruginosa (strain ATCC 15692 / DSM 22644 / CIP 104116 / JCM 14847 / LMG 12228 / 1C / PRS 101 / PAO1)	coenzyme biosynthetic process [GO:0009108]; heme biosynthetic process [GO:0006783]		coenzyme biosynthetic process [GO:0009108]; heme biosynthetic process [GO:0006783]	GO:0006783; GO:0009108		208964.PA0512;	877584;	pae:PA0512;	fig|208964.12.peg.542;	PF17805;		nirH PA0512
PaeAG1_00591	gene	657653	658096	444	-		PaeAG1_00591	CDS	NP_249204.1	PA0513	100	PaeAG1_00591	BFV99_RS32700	100	PA0513	Protein NirG	Pseudomonas aeruginosa (strain ATCC 15692 / DSM 22644 / CIP 104116 / JCM 14847 / LMG 12228 / 1C / PRS 101 / PAO1)	coenzyme biosynthetic process [GO:0009108]; heme biosynthetic process [GO:0006783]		coenzyme biosynthetic process [GO:0009108]; heme biosynthetic process [GO:0006783]	GO:0006783; GO:0009108		208964.PA0513;	877708;	pae:PA0513;	fig|208964.12.peg.543;	PF17805;		nirG PA0513
PaeAG1_00592	gene	658089	658613	525	-	nirL	nirL	CDS	NP_249205.1	PA0514	100	PaeAG1_00592	BFV99_RS32695	100	nirL	Protein NirL	Pseudomonas aeruginosa (strain ATCC 15692 / DSM 22644 / CIP 104116 / JCM 14847 / LMG 12228 / 1C / PRS 101 / PAO1)	heme biosynthetic process [GO:0006783]		heme biosynthetic process [GO:0006783]	GO:0006783		208964.PA0514;	879762;	pae:PA0514;	fig|208964.12.peg.544;	PF17805;		nirL PA0514
PaeAG1_00593	gene	658610	659062	453	-		PaeAG1_00593	CDS	NP_249206.1	PA0515	100	PaeAG1_00593	BFV99_RS32690	100	PA0515	Protein NirD	Pseudomonas aeruginosa (strain ATCC 15692 / DSM 22644 / CIP 104116 / JCM 14847 / LMG 12228 / 1C / PRS 101 / PAO1)			DNA-binding transcription factor activity [GO:0003700]; sequence-specific DNA binding [GO:0043565]	GO:0003700; GO:0043565	DNA-binding transcription factor activity [GO:0003700]; sequence-specific DNA binding [GO:0043565]	208964.PA0515;	879538;	pae:PA0515;	fig|208964.12.peg.545;	PF17805;PF13404;		nirD PA0515
PaeAG1_00594	gene	659071	660249	1179	-	nirF	nirF	CDS	NP_249207.1	PA0516	99.49	PaeAG1_00594	BFV99_RS32685	100	nirF	Protein NirF	Pseudomonas aeruginosa (strain ATCC 15692 / DSM 22644 / CIP 104116 / JCM 14847 / LMG 12228 / 1C / PRS 101 / PAO1)		cytoplasm [GO:0005737]	cytoplasm [GO:0005737]	GO:0005737		208964.PA0516;	882198;	pae:PA0516;	fig|208964.12.peg.546;			nirF PA0516
PaeAG1_00595	gene	660246	660605	360	-	nirC	nirC	CDS	NP_249208.1	PA0517	100	PaeAG1_00595	BFV99_RS32680	100	nirC	Cytochrome c55X	Pseudomonas aeruginosa (strain ATCC 15692 / DSM 22644 / CIP 104116 / JCM 14847 / LMG 12228 / 1C / PRS 101 / PAO1)		periplasmic space [GO:0042597]	periplasmic space [GO:0042597]; electron transfer activity [GO:0009055]; heme binding [GO:0020037]; metal ion binding [GO:0046872]	GO:0009055; GO:0020037; GO:0042597; GO:0046872	electron transfer activity [GO:0009055]; heme binding [GO:0020037]; metal ion binding [GO:0046872]	208964.PA0517;	879462;	pae:PA0517;	fig|208964.12.peg.547;	PF13442;		nirC PA0517
PaeAG1_00596	gene	660602	660916	315	-	nirM	nirM	CDS	NP_249209.1	PA0518	100	PaeAG1_00596	BFV99_RS32675	100	nirM	Cytochrome c-551 (Cytochrome C8) (Cytochrome c551)	Pseudomonas aeruginosa (strain ATCC 15692 / DSM 22644 / CIP 104116 / JCM 14847 / LMG 12228 / 1C / PRS 101 / PAO1)		periplasmic space [GO:0042597]	periplasmic space [GO:0042597]; electron transfer activity [GO:0009055]; heme binding [GO:0020037]; iron ion binding [GO:0005506]	GO:0005506; GO:0009055; GO:0020037; GO:0042597	electron transfer activity [GO:0009055]; heme binding [GO:0020037]; iron ion binding [GO:0005506]	208964.PA0518;	882220;	pae:PA0518;	fig|208964.12.peg.548;	PF13442;		nirM PA0518
PaeAG1_00597	gene	660967	662673	1707	-	nirS	nirS	CDS	NP_249210.1	PA0519	99.648	PaeAG1_00597	BFV99_RS32670	100	nirS	Nitrite reductase (EC 1.7.2.1) (Cytochrome cd1) (Cytochrome oxidase) (Hydroxylamine reductase) (EC 1.7.99.1)	Pseudomonas aeruginosa (strain ATCC 15692 / DSM 22644 / CIP 104116 / JCM 14847 / LMG 12228 / 1C / PRS 101 / PAO1)		periplasmic space [GO:0042597]	periplasmic space [GO:0042597]; electron transfer activity [GO:0009055]; heme binding [GO:0020037]; hydroxylamine reductase activity [GO:0050418]; metal ion binding [GO:0046872]; nitrite reductase (NO-forming) activity [GO:0050421]	GO:0009055; GO:0020037; GO:0042597; GO:0046872; GO:0050418; GO:0050421	electron transfer activity [GO:0009055]; heme binding [GO:0020037]; hydroxylamine reductase activity [GO:0050418]; metal ion binding [GO:0046872]; nitrite reductase (NO-forming) activity [GO:0050421]	208964.PA0519;	882217;	pae:PA0519;	fig|208964.12.peg.549;	PF13442;		nirS PA0519
PaeAG1_00598	gene	662889	663671	783	+	nirQ	nirQ	CDS	NP_249211.1	PA0520	100	PaeAG1_00598	BFV99_RS32665	100	nirQ	Denitrification regulatory protein NirQ	Pseudomonas aeruginosa (strain ATCC 15692 / DSM 22644 / CIP 104116 / JCM 14847 / LMG 12228 / 1C / PRS 101 / PAO1)		cytoplasm [GO:0005737]	cytoplasm [GO:0005737]; ATP binding [GO:0005524]; ATPase activity [GO:0016887]; DNA binding [GO:0003677]	GO:0003677; GO:0005524; GO:0005737; GO:0016887	ATPase activity [GO:0016887]; ATP binding [GO:0005524]; DNA binding [GO:0003677]	208964.PA0520;	882214;	pae:PA0520;	fig|208964.12.peg.550;	PF07728;PF08406;		nirQ PA0520
PaeAG1_00599	gene	663661	664233	573	+		PaeAG1_00599	CDS	NP_249212.1	PA0521	99.429	PaeAG1_00599	BFV99_RS32660	100	PA0521	Probable cytochrome c oxidase subunit	Pseudomonas aeruginosa (strain ATCC 15692 / DSM 22644 / CIP 104116 / JCM 14847 / LMG 12228 / 1C / PRS 101 / PAO1)	aerobic electron transport chain [GO:0019646]; aerobic respiration [GO:0009060]	integral component of membrane [GO:0016021]; plasma membrane [GO:0005886]	integral component of membrane [GO:0016021]; plasma membrane [GO:0005886]; cytochrome-c oxidase activity [GO:0004129]; electron transfer activity [GO:0009055]; oxidoreduction-driven active transmembrane transporter activity [GO:0015453]; aerobic electron transport chain [GO:0019646]; aerobic respiration [GO:0009060]	GO:0004129; GO:0005886; GO:0009055; GO:0009060; GO:0015453; GO:0016021; GO:0019646	cytochrome-c oxidase activity [GO:0004129]; electron transfer activity [GO:0009055]; oxidoreduction-driven active transmembrane transporter activity [GO:0015453]	208964.PA0521;	882206;	pae:PA0521;	fig|208964.12.peg.551;	PF00510;	PTHR11403;	PA0521
PaeAG1_00600	gene	664241	664498	258	+		PaeAG1_00600	CDS	PaeAG1_00600	PA0522	100	PaeAG1_00600	BFV99_RS32655	100	PA0522	Uncharacterized protein PA0522	Pseudomonas aeruginosa (strain ATCC 15692 / DSM 22644 / CIP 104116 / JCM 14847 / LMG 12228 / 1C / PRS 101 / PAO1)		integral component of membrane [GO:0016021]; plasma membrane [GO:0005886]	integral component of membrane [GO:0016021]; plasma membrane [GO:0005886]	GO:0005886; GO:0016021		208964.PA0522;	882203;	pae:PA0522;	fig|208964.12.peg.552;	PF03626;		PA0522
PaeAG1_00601	gene	664588	665028	441	+	norC	norC	CDS	NP_249214.1	PA0523	99.315	PaeAG1_00601	BFV99_RS32650	100	norC	Nitric oxide reductase subunit C (NOR small subunit) (Nitric oxide reductase cytochrome c subunit)	Pseudomonas aeruginosa (strain ATCC 15692 / DSM 22644 / CIP 104116 / JCM 14847 / LMG 12228 / 1C / PRS 101 / PAO1)		integral component of membrane [GO:0016021]; plasma membrane [GO:0005886]; respirasome [GO:0070469]	integral component of membrane [GO:0016021]; plasma membrane [GO:0005886]; respirasome [GO:0070469]; electron transfer activity [GO:0009055]; heme binding [GO:0020037]; metal ion binding [GO:0046872]	GO:0005886; GO:0009055; GO:0016021; GO:0020037; GO:0046872; GO:0070469	electron transfer activity [GO:0009055]; heme binding [GO:0020037]; metal ion binding [GO:0046872]	208964.PA0523;	882200;	pae:PA0523;	fig|208964.12.peg.553;	PF00034;		norC PA0523
PaeAG1_00602	gene	665028	666425	1398	+	norB	norB	CDS	NP_249215.1	PA0524	99.785	PaeAG1_00602	BFV99_RS32645	100	norB	Nitric oxide reductase subunit B (EC 1.7.2.5) (NOR large subunit) (Nitric oxide reductase cytochrome b subunit)	Pseudomonas aeruginosa (strain ATCC 15692 / DSM 22644 / CIP 104116 / JCM 14847 / LMG 12228 / 1C / PRS 101 / PAO1)	aerobic respiration [GO:0009060]; denitrification pathway [GO:0019333]	integral component of membrane [GO:0016021]; plasma membrane [GO:0005886]; respirasome [GO:0070469]	integral component of membrane [GO:0016021]; plasma membrane [GO:0005886]; respirasome [GO:0070469]; cytochrome-c oxidase activity [GO:0004129]; heme binding [GO:0020037]; metal ion binding [GO:0046872]; nitric oxide reductase activity [GO:0016966]; aerobic respiration [GO:0009060]; denitrification pathway [GO:0019333]	GO:0004129; GO:0005886; GO:0009060; GO:0016021; GO:0016966; GO:0019333; GO:0020037; GO:0046872; GO:0070469	cytochrome-c oxidase activity [GO:0004129]; heme binding [GO:0020037]; metal ion binding [GO:0046872]; nitric oxide reductase activity [GO:0016966]	208964.PA0524;	882193;	pae:PA0524;	fig|208964.12.peg.554;	PF00115;		norB PA0524
PaeAG1_00603	gene	666427	668265	1839	+		PaeAG1_00603	CDS	NP_249216.1	PA0525	99.673	PaeAG1_00603	BFV99_RS32640	100	PA0525	Uncharacterized protein PA0525	Pseudomonas aeruginosa (strain ATCC 15692 / DSM 22644 / CIP 104116 / JCM 14847 / LMG 12228 / 1C / PRS 101 / PAO1)		cytoplasm [GO:0005737]	cytoplasm [GO:0005737]	GO:0005737		208964.PA0525;	882190;	pae:PA0525;	fig|208964.12.peg.555;			PA0525
PaeAG1_00604	gene	668272	668466	195	-		PaeAG1_00604	CDS	PaeAG1_00604	PA0526	96.875	PaeAG1_00604	BFV99_RS32635	100	PA0526	Uncharacterized protein	Pseudomonas aeruginosa (strain ATCC 15692 / DSM 22644 / CIP 104116 / JCM 14847 / LMG 12228 / 1C / PRS 101 / PAO1)		integral component of membrane [GO:0016021]	integral component of membrane [GO:0016021]	GO:0016021		208964.PA0526;	882186;	pae:PA0526;	fig|208964.12.peg.556;			PA0526
PaeAG1_00605	gene	668550	669233	684	-	dnr	dnr	CDS	NP_249218.1	PA0527	99.559	PaeAG1_00605	BFV99_RS32630	100	dnr	Transcriptional regulator Dnr	Pseudomonas aeruginosa (strain ATCC 15692 / DSM 22644 / CIP 104116 / JCM 14847 / LMG 12228 / 1C / PRS 101 / PAO1)	positive regulation of nitrogen compound metabolic process [GO:0051173]; positive regulation of oxidoreductase activity [GO:0051353]; positive regulation of transcription, DNA-templated [GO:0045893]; response to nitric oxide [GO:0071731]	cytosol [GO:0005829]; protein-DNA complex [GO:0032993]	cytosol [GO:0005829]; protein-DNA complex [GO:0032993]; DNA-binding transcription activator activity [GO:0001216]; DNA-binding transcription factor activity [GO:0003700]; transcription regulatory region sequence-specific DNA binding [GO:0000976]; positive regulation of nitrogen compound metabolic process [GO:0051173]; positive regulation of oxidoreductase activity [GO:0051353]; positive regulatio…	GO:0000976; GO:0001216; GO:0003700; GO:0005829; GO:0032993; GO:0045893; GO:0051173; GO:0051353; GO:0071731	DNA-binding transcription activator activity [GO:0001216]; DNA-binding transcription factor activity [GO:0003700]; transcription regulatory region sequence-specific DNA binding [GO:0000976]	208964.PA0527;	882180;	pae:PA0527;	fig|208964.12.peg.557;	PF00027;PF13545;		dnr PA0527
PaeAG1_00606	gene	669587	670465	879	-		PaeAG1_00606	CDS	NP_249219.1	PA0528	100	PaeAG1_00606	BFV99_RS32625	100	PA0528	Probable transcriptional regulator	Pseudomonas aeruginosa (strain ATCC 15692 / DSM 22644 / CIP 104116 / JCM 14847 / LMG 12228 / 1C / PRS 101 / PAO1)			DNA binding [GO:0003677]; DNA-binding transcription factor activity [GO:0003700]	GO:0003677; GO:0003700	DNA binding [GO:0003677]; DNA-binding transcription factor activity [GO:0003700]	208964.PA0528;	882178;	pae:PA0528;	fig|208964.12.peg.558;	PF00126;PF03466;		PA0528
PaeAG1_00607	gene	670567	671268	702	+		PaeAG1_00607	CDS	BFV99_RS32620	PA0529	100	PaeAG1_00607	BFV99_RS32620	100	PA0529	Uncharacterized protein	Pseudomonas aeruginosa (strain ATCC 15692 / DSM 22644 / CIP 104116 / JCM 14847 / LMG 12228 / 1C / PRS 101 / PAO1)			catalytic activity [GO:0003824]; molybdenum ion binding [GO:0030151]; pyridoxal phosphate binding [GO:0030170]	GO:0003824; GO:0030151; GO:0030170	catalytic activity [GO:0003824]; molybdenum ion binding [GO:0030151]; pyridoxal phosphate binding [GO:0030170]	208964.PA0529;	882289;	pae:PA0529;	fig|208964.12.peg.559;	PF03475;PF03473;		PA0529
PaeAG1_00608	gene	671265	671501	237	+		PaeAG1_00608	CDS	PaeAG1_00608	PA3277	29.63	PaeAG1_00608	BFV99_RS32615	100	BFV99_RS32615	Probable short-chain dehydrogenase	Pseudomonas aeruginosa (strain ATCC 15692 / DSM 22644 / CIP 104116 / JCM 14847 / LMG 12228 / 1C / PRS 101 / PAO1)						208964.PA3277;	882440;	pae:PA3277;	fig|208964.12.peg.3426;	PF00106;		PA3277
PaeAG1_00609	gene	671494	672675	1182	+		PaeAG1_00609	CDS	NP_249221.1	PA0530	99.746	PaeAG1_00609	BFV99_RS32610	100	PA0530	Probable class III pyridoxal phosphate-dependent aminotransferase	Pseudomonas aeruginosa (strain ATCC 15692 / DSM 22644 / CIP 104116 / JCM 14847 / LMG 12228 / 1C / PRS 101 / PAO1)			pyridoxal phosphate binding [GO:0030170]; transaminase activity [GO:0008483]	GO:0008483; GO:0030170	pyridoxal phosphate binding [GO:0030170]; transaminase activity [GO:0008483]	208964.PA0530;	882286;	pae:PA0530;	fig|208964.12.peg.561;	PF00202;		PA0530
PaeAG1_00610	gene	672675	673391	717	+		PaeAG1_00610	CDS	NP_249222.1	PA0531	100	PaeAG1_00610	BFV99_RS32605	100	PA0531	Probable glutamine amidotransferase	Pseudomonas aeruginosa (strain ATCC 15692 / DSM 22644 / CIP 104116 / JCM 14847 / LMG 12228 / 1C / PRS 101 / PAO1)	glutamine metabolic process [GO:0006541]	cytosol [GO:0005829]	cytosol [GO:0005829]; transferase activity [GO:0016740]; glutamine metabolic process [GO:0006541]	GO:0005829; GO:0006541; GO:0016740	transferase activity [GO:0016740]	208964.PA0531;	878497;	pae:PA0531;	fig|208964.12.peg.562;	PF00117;		PA0531
PaeAG1_00611	gene	673466	673729	264	-		PaeAG1_00611	CDS	PaeAG1_00611	PA0532	100	PaeAG1_00611	BFV99_RS32600	100	PA0532	Uncharacterized protein	Pseudomonas aeruginosa (strain ATCC 15692 / DSM 22644 / CIP 104116 / JCM 14847 / LMG 12228 / 1C / PRS 101 / PAO1)						208964.PA0532;	878235;	pae:PA0532;	fig|208964.12.peg.563;			PA0532
PaeAG1_00612	gene	674015	675505	1491	+		PaeAG1_00612	CDS	NP_249224.1	PA0533	99.798	PaeAG1_00612	BFV99_RS32595	100	PA0533	Probable transcriptional regulator	Pseudomonas aeruginosa (strain ATCC 15692 / DSM 22644 / CIP 104116 / JCM 14847 / LMG 12228 / 1C / PRS 101 / PAO1)	regulation of transcription, DNA-templated [GO:0006355]		DNA binding [GO:0003677]; regulation of transcription, DNA-templated [GO:0006355]	GO:0003677; GO:0006355	DNA binding [GO:0003677]	208964.PA0533;	881997;	pae:PA0533;	fig|208964.12.peg.564;	PF00196;PF13188;PF13426;		PA0533
PaeAG1_00613	gene	675844	677133	1290	+		PaeAG1_00613	CDS	BFV99_RS32585	PA0534	100	PaeAG1_00613	BFV99_RS32585	100	PA0534	Uncharacterized protein	Pseudomonas aeruginosa (strain ATCC 15692 / DSM 22644 / CIP 104116 / JCM 14847 / LMG 12228 / 1C / PRS 101 / PAO1)		cytoplasm [GO:0005737]	cytoplasm [GO:0005737]; oxidoreductase activity [GO:0016491]	GO:0005737; GO:0016491	oxidoreductase activity [GO:0016491]	208964.PA0534;	878392;	pae:PA0534;	fig|208964.12.peg.566;	PF01266;		PA0534
PaeAG1_00614	gene	677151	677705	555	+		PaeAG1_00614	CDS	NP_249226.1	PA0535	100	PaeAG1_00614	BFV99_RS32580	100	PA0535	Probable transcriptional regulator	Pseudomonas aeruginosa (strain ATCC 15692 / DSM 22644 / CIP 104116 / JCM 14847 / LMG 12228 / 1C / PRS 101 / PAO1)			sequence-specific DNA binding [GO:0043565]	GO:0043565	sequence-specific DNA binding [GO:0043565]	208964.PA0535;	878471;	pae:PA0535;	fig|208964.12.peg.567;	PF07883;PF01381;		PA0535
PaeAG1_00615	gene	677816	678841	1026	-		PaeAG1_00615	CDS	BFV99_RS32575	PA0536	99.12	PaeAG1_00615	BFV99_RS32575	100	PA0536	Uncharacterized protein	Pseudomonas aeruginosa (strain ATCC 15692 / DSM 22644 / CIP 104116 / JCM 14847 / LMG 12228 / 1C / PRS 101 / PAO1)		integral component of membrane [GO:0016021]	integral component of membrane [GO:0016021]	GO:0016021		208964.PA0536;	882098;	pae:PA0536;	fig|208964.12.peg.568;	PF04536;		PA0536
PaeAG1_00616	gene	678845	679453	609	-		PaeAG1_00616	CDS	BFV99_RS32570	PA0537	100	PaeAG1_00616	BFV99_RS32570	100	PA0537	Uncharacterized protein	Pseudomonas aeruginosa (strain ATCC 15692 / DSM 22644 / CIP 104116 / JCM 14847 / LMG 12228 / 1C / PRS 101 / PAO1)						208964.PA0537;	878574;	pae:PA0537;	fig|208964.12.peg.569;	PF04011;	PTHR34478;	PA0537
PaeAG1_00617	gene	679541	680122	582	-	dsbB	dsbB	CDS	NP_249229.1	PA0538	99.408	PaeAG1_00617	BFV99_RS32565	99.408	dsbB	Disulfide bond formation protein B 2 (Disulfide oxidoreductase 2)	Pseudomonas aeruginosa (strain ATCC 15692 / DSM 22644 / CIP 104116 / JCM 14847 / LMG 12228 / 1C / PRS 101 / PAO1)	oxidation-reduction process [GO:0055114]; protein folding [GO:0006457]	integral component of membrane [GO:0016021]; plasma membrane [GO:0005886]	integral component of membrane [GO:0016021]; plasma membrane [GO:0005886]; electron transfer activity [GO:0009055]; protein disulfide oxidoreductase activity [GO:0015035]; oxidation-reduction process [GO:0055114]; protein folding [GO:0006457]	GO:0005886; GO:0006457; GO:0009055; GO:0015035; GO:0016021; GO:0055114	electron transfer activity [GO:0009055]; protein disulfide oxidoreductase activity [GO:0015035]	208964.PA0538;	878500;	pae:PA0538;	fig|208964.12.peg.570;	PF02600;		dsbB2 PA0538
PaeAG1_00618	gene	680279	681109	831	+		PaeAG1_00618	CDS	PaeAG1_00618	PA0539	100	PaeAG1_00618	BFV99_RS32560	100	PA0539	Uncharacterized protein	Pseudomonas aeruginosa (strain ATCC 15692 / DSM 22644 / CIP 104116 / JCM 14847 / LMG 12228 / 1C / PRS 101 / PAO1)		integral component of membrane [GO:0016021]	integral component of membrane [GO:0016021]	GO:0016021		208964.PA0539;	881942;	pae:PA0539;	fig|208964.12.peg.571;	PF00892;		PA0539
PaeAG1_00619	gene	681179	681565	387	+		PaeAG1_00619	CDS	PaeAG1_00619	PA0540	100	PaeAG1_00619	BFV99_RS32555	100	PA0540	Uncharacterized protein	Pseudomonas aeruginosa (strain ATCC 15692 / DSM 22644 / CIP 104116 / JCM 14847 / LMG 12228 / 1C / PRS 101 / PAO1)		integral component of membrane [GO:0016021]	integral component of membrane [GO:0016021]	GO:0016021		208964.PA0540;	879356;	pae:PA0540;	fig|208964.12.peg.572;	PF01124;		PA0540
PaeAG1_00620	gene	681678	682136	459	+		PaeAG1_00620	CDS	PaeAG1_00620	PA0541	100	PaeAG1_00620	BFV99_RS32550	100	PA0541	Uncharacterized protein	Pseudomonas aeruginosa (strain ATCC 15692 / DSM 22644 / CIP 104116 / JCM 14847 / LMG 12228 / 1C / PRS 101 / PAO1)		periplasmic space [GO:0042597]	periplasmic space [GO:0042597]; electron transfer activity [GO:0009055]; heme binding [GO:0020037]; iron ion binding [GO:0005506]	GO:0005506; GO:0009055; GO:0020037; GO:0042597	electron transfer activity [GO:0009055]; heme binding [GO:0020037]; iron ion binding [GO:0005506]	208964.PA0541;	879377;	pae:PA0541;	fig|208964.12.peg.573;	PF01322;		PA0541
PaeAG1_00621	gene	682200	682619	420	-		PaeAG1_00621	CDS	BFV99_RS32545	PA0542	97.842	PaeAG1_00621	BFV99_RS32545	100	PA0542	Uncharacterized protein	Pseudomonas aeruginosa (strain ATCC 15692 / DSM 22644 / CIP 104116 / JCM 14847 / LMG 12228 / 1C / PRS 101 / PAO1)						208964.PA0542;	879311;	pae:PA0542;	fig|208964.12.peg.574;	PF06476;		PA0542
PaeAG1_00622	gene	682869	683837	969	+		PaeAG1_00622	CDS	BFV99_RS32540	PA0543	99.068	PaeAG1_00622	BFV99_RS32540	100	PA0543	Uncharacterized protein	Pseudomonas aeruginosa (strain ATCC 15692 / DSM 22644 / CIP 104116 / JCM 14847 / LMG 12228 / 1C / PRS 101 / PAO1)		extracellular region [GO:0005576]; integral component of membrane [GO:0016021]	extracellular region [GO:0005576]; integral component of membrane [GO:0016021]; hydrolase activity [GO:0016787]	GO:0005576; GO:0016021; GO:0016787	hydrolase activity [GO:0016787]		882164;	pae:PA0543;	fig|208964.12.peg.575;	PF10503;		PA0543
PaeAG1_00623	gene	683841	684584	744	-	cpdA_1	cpdA_1	CDS	PaeAG1_00623	PA0544	99.595	PaeAG1_00623	BFV99_RS32535	100	cpdA_1	Uncharacterized protein	Pseudomonas aeruginosa (strain ATCC 15692 / DSM 22644 / CIP 104116 / JCM 14847 / LMG 12228 / 1C / PRS 101 / PAO1)			hydrolase activity [GO:0016787]	GO:0016787	hydrolase activity [GO:0016787]		881947;	pae:PA0544;	fig|208964.12.peg.576;	PF00149;		PA0544
PaeAG1_00624	gene	684789	686093	1305	+	hmp	hmp	CDS	PaeAG1_00624	PA0545	99.539	PaeAG1_00624	BFV99_RS32530	100	hmp	Uncharacterized protein	Pseudomonas aeruginosa (strain ATCC 15692 / DSM 22644 / CIP 104116 / JCM 14847 / LMG 12228 / 1C / PRS 101 / PAO1)	oxidation-reduction process [GO:0055114]; reductive iron assimilation [GO:0033215]	integral component of membrane [GO:0016021]; plasma membrane [GO:0005886]	integral component of membrane [GO:0016021]; plasma membrane [GO:0005886]; ferric-chelate reductase activity [GO:0000293]; oxidation-reduction process [GO:0055114]; reductive iron assimilation [GO:0033215]	GO:0000293; GO:0005886; GO:0016021; GO:0033215; GO:0055114	ferric-chelate reductase activity [GO:0000293]	208964.PA0545;	878494;	pae:PA0545;	fig|208964.12.peg.577;	PF08022;PF01794;PF00175;		PA0545
PaeAG1_00625	gene	686149	687339	1191	-	metK	metK	CDS	NP_249237.1	PA0546	100	PaeAG1_00625	BFV99_RS32525	100	metK	S-adenosylmethionine synthase (AdoMet synthase) (EC 2.5.1.6) (MAT) (Methionine adenosyltransferase)	Pseudomonas aeruginosa (strain ATCC 15692 / DSM 22644 / CIP 104116 / JCM 14847 / LMG 12228 / 1C / PRS 101 / PAO1)	one-carbon metabolic process [GO:0006730]; S-adenosylmethionine biosynthetic process [GO:0006556]	cytosol [GO:0005829]	cytosol [GO:0005829]; ATP binding [GO:0005524]; magnesium ion binding [GO:0000287]; methionine adenosyltransferase activity [GO:0004478]; one-carbon metabolic process [GO:0006730]; S-adenosylmethionine biosynthetic process [GO:0006556]	GO:0000287; GO:0004478; GO:0005524; GO:0005829; GO:0006556; GO:0006730	ATP binding [GO:0005524]; magnesium ion binding [GO:0000287]; methionine adenosyltransferase activity [GO:0004478]	208964.PA0546;	878379;	pae:PA0546;	fig|208964.12.peg.578;	PF02773;PF02772;PF00438;	PTHR11964;	metK PA0546
PaeAG1_00626	gene	687355	688356	1002	-		PaeAG1_00626	CDS	NP_249238.1	PA0547	100	PaeAG1_00626	BFV99_RS32520	100	PA0547	Probable transcriptional regulator	Pseudomonas aeruginosa (strain ATCC 15692 / DSM 22644 / CIP 104116 / JCM 14847 / LMG 12228 / 1C / PRS 101 / PAO1)			DNA-binding transcription factor activity [GO:0003700]; methyltransferase activity [GO:0008168]	GO:0003700; GO:0008168	DNA-binding transcription factor activity [GO:0003700]; methyltransferase activity [GO:0008168]	208964.PA0547;	879420;	pae:PA0547;	fig|208964.12.peg.579;	PF08241;		PA0547
PaeAG1_00627	gene	688603	690600	1998	+	tktA	tktA	CDS	NP_249239.1	PA0548	99.699	PaeAG1_00627	BFV99_RS32515	100	tktA	Transketolase (EC 2.2.1.1)	Pseudomonas aeruginosa (strain ATCC 15692 / DSM 22644 / CIP 104116 / JCM 14847 / LMG 12228 / 1C / PRS 101 / PAO1)	pentose-phosphate shunt [GO:0006098]	cytosol [GO:0005829]	cytosol [GO:0005829]; metal ion binding [GO:0046872]; transketolase activity [GO:0004802]; pentose-phosphate shunt [GO:0006098]	GO:0004802; GO:0005829; GO:0006098; GO:0046872	metal ion binding [GO:0046872]; transketolase activity [GO:0004802]	208964.PA0548;	878523;	pae:PA0548;	fig|208964.12.peg.580;	PF02779;PF02780;PF00456;	PTHR43522;	tktA PA0548
PaeAG1_00628	gene	690600	691664	1065	+		PaeAG1_00628	CDS	PaeAG1_00628	PA0549	100	PaeAG1_00628	BFV99_RS32510	100	PA0549	Uncharacterized protein	Pseudomonas aeruginosa (strain ATCC 15692 / DSM 22644 / CIP 104116 / JCM 14847 / LMG 12228 / 1C / PRS 101 / PAO1)						208964.PA0549;	881950;	pae:PA0549;	fig|208964.12.peg.581;			PA0549
PaeAG1_00629	gene	691645	692442	798	-		PaeAG1_00629	CDS	BFV99_RS12605	PA0550	100	PaeAG1_00629	BFV99_RS32505	100	PA0550	Uncharacterized protein	Pseudomonas aeruginosa (strain ATCC 15692 / DSM 22644 / CIP 104116 / JCM 14847 / LMG 12228 / 1C / PRS 101 / PAO1)			racemase and epimerase activity, acting on carbohydrates and derivatives [GO:0016857]	GO:0016857	racemase and epimerase activity, acting on carbohydrates and derivatives [GO:0016857]	208964.PA0550;	879239;	pae:PA0550;	fig|208964.12.peg.582;	PF01261;		PA0550
PaeAG1_00630	gene	692657	693718	1062	+	epd	epd	CDS	NP_249242.1	PA0551	100	PaeAG1_00630	BFV99_RS32500	100	epd	D-erythrose-4-phosphate dehydrogenase (EC 1.2.1.72)	Pseudomonas aeruginosa (strain ATCC 15692 / DSM 22644 / CIP 104116 / JCM 14847 / LMG 12228 / 1C / PRS 101 / PAO1)	glucose metabolic process [GO:0006006]; pyridoxal phosphate biosynthetic process [GO:0042823]; pyridoxine biosynthetic process [GO:0008615]	cytosol [GO:0005829]	cytosol [GO:0005829]; erythrose-4-phosphate dehydrogenase activity [GO:0048001]; glyceraldehyde-3-phosphate dehydrogenase (NAD+) (phosphorylating) activity [GO:0004365]; NAD binding [GO:0051287]; glucose metabolic process [GO:0006006]; pyridoxal phosphate biosynthetic process [GO:0042823]; pyridoxine biosynthetic process [GO:0008615]	GO:0004365; GO:0005829; GO:0006006; GO:0008615; GO:0042823; GO:0048001; GO:0051287	erythrose-4-phosphate dehydrogenase activity [GO:0048001]; glyceraldehyde-3-phosphate dehydrogenase (NAD+) (phosphorylating) activity [GO:0004365]; NAD binding [GO:0051287]	208964.PA0551;	879410;	pae:PA0551;	fig|208964.12.peg.583;	PF02800;PF00044;		epd PA0551
PaeAG1_00631	gene	693724	694887	1164	+	pgk	pgk	CDS	NP_249243.1	PA0552	99.742	PaeAG1_00631	BFV99_RS32495	100	pgk	Phosphoglycerate kinase (EC 2.7.2.3)	Pseudomonas aeruginosa (strain ATCC 15692 / DSM 22644 / CIP 104116 / JCM 14847 / LMG 12228 / 1C / PRS 101 / PAO1)	gluconeogenesis [GO:0006094]; glycolytic process [GO:0006096]; positive regulation of oxidative phosphorylation [GO:1903862]	cytosol [GO:0005829]	cytosol [GO:0005829]; ADP binding [GO:0043531]; ATP binding [GO:0005524]; phosphoglycerate kinase activity [GO:0004618]; gluconeogenesis [GO:0006094]; glycolytic process [GO:0006096]; positive regulation of oxidative phosphorylation [GO:1903862]	GO:0004618; GO:0005524; GO:0005829; GO:0006094; GO:0006096; GO:0043531; GO:1903862	ADP binding [GO:0043531]; ATP binding [GO:0005524]; phosphoglycerate kinase activity [GO:0004618]	208964.PA0552;	879198;	pae:PA0552;	fig|208964.12.peg.584;	PF00162;	PTHR11406;	pgk PA0552
PaeAG1_00632	gene	694960	695160	201	+		PaeAG1_00632	CDS	PaeAG1_00632	PA0553	100	PaeAG1_00632	BFV99_RS32490	100	PA0553	Uncharacterized protein	Pseudomonas aeruginosa (strain ATCC 15692 / DSM 22644 / CIP 104116 / JCM 14847 / LMG 12228 / 1C / PRS 101 / PAO1)						208964.PA0553;	879424;	pae:PA0553;	fig|208964.12.peg.585;			PA0553
PaeAG1_00633	gene	695320	695661	342	+		PaeAG1_00633	CDS	PaeAG1_00633	PA0554	97.345	PaeAG1_00633	BFV99_RS32485	100	PA0554	Uncharacterized protein	Pseudomonas aeruginosa (strain ATCC 15692 / DSM 22644 / CIP 104116 / JCM 14847 / LMG 12228 / 1C / PRS 101 / PAO1)						208964.PA0554;	882092;	pae:PA0554;	fig|208964.12.peg.586;	PF09864;		PA0554
PaeAG1_00634	gene	695781	696845	1065	+	fda	fda	CDS	NP_249246.1	PA0555	100	PaeAG1_00634	BFV99_RS32480	100	fda	Fructose-bisphosphate aldolase (FBP aldolase) (FBPA) (EC 4.1.2.13) (Fructose-1,6-bisphosphate aldolase)	Pseudomonas aeruginosa (strain ATCC 15692 / DSM 22644 / CIP 104116 / JCM 14847 / LMG 12228 / 1C / PRS 101 / PAO1)	glycolytic process [GO:0006096]		fructose-bisphosphate aldolase activity [GO:0004332]; zinc ion binding [GO:0008270]; glycolytic process [GO:0006096]	GO:0004332; GO:0006096; GO:0008270	fructose-bisphosphate aldolase activity [GO:0004332]; zinc ion binding [GO:0008270]	208964.PA0555;	880792;	pae:PA0555;	fig|208964.12.peg.587;	PF01116;		fba fda PA0555
PaeAG1_00635	gene	696911	697393	483	+		PaeAG1_00635	CDS	PaeAG1_00635	PA0556	100	PaeAG1_00635	BFV99_RS32475	100	PA0556	Uncharacterized protein	Pseudomonas aeruginosa (strain ATCC 15692 / DSM 22644 / CIP 104116 / JCM 14847 / LMG 12228 / 1C / PRS 101 / PAO1)						208964.PA0556;	882999;	pae:PA0556;	fig|208964.12.peg.588;			PA0556
PaeAG1_00636	gene	697395	697820	426	-		PaeAG1_00636	CDS	BFV99_RS32470	PA0557	100	PaeAG1_00636	BFV99_RS32470	100	PA0557	Uncharacterized protein	Pseudomonas aeruginosa (strain ATCC 15692 / DSM 22644 / CIP 104116 / JCM 14847 / LMG 12228 / 1C / PRS 101 / PAO1)						208964.PA0557;	882017;	pae:PA0557;	fig|208964.12.peg.589;	PF13474;		PA0557
PaeAG1_00637	gene	698050	698817	768	+		PaeAG1_00637	CDS	BFV99_RS32465	PA0558	99.608	PaeAG1_00637	BFV99_RS32465	100	PA0558	Uncharacterized protein	Pseudomonas aeruginosa (strain ATCC 15692 / DSM 22644 / CIP 104116 / JCM 14847 / LMG 12228 / 1C / PRS 101 / PAO1)			methyltransferase activity [GO:0008168]	GO:0008168	methyltransferase activity [GO:0008168]	208964.PA0558;	880893;	pae:PA0558;	fig|208964.12.peg.590;	PF08241;		PA0558
PaeAG1_00638	gene	698814	699992	1179	-		PaeAG1_00638	CDS	BFV99_RS32460	PA0559	99.49	PaeAG1_00638	BFV99_RS32460	100	PA0559	Uncharacterized protein	Pseudomonas aeruginosa (strain ATCC 15692 / DSM 22644 / CIP 104116 / JCM 14847 / LMG 12228 / 1C / PRS 101 / PAO1)		integral component of membrane [GO:0016021]	integral component of membrane [GO:0016021]	GO:0016021		208964.PA0559;	879364;	pae:PA0559;	fig|208964.12.peg.591;		PTHR42887;	PA0559
PaeAG1_00639	gene	700105	700593	489	+		PaeAG1_00639	CDS	BFV99_RS32455	PA0560	100	PaeAG1_00639	BFV99_RS32455	100	PA0560	Uncharacterized protein	Pseudomonas aeruginosa (strain ATCC 15692 / DSM 22644 / CIP 104116 / JCM 14847 / LMG 12228 / 1C / PRS 101 / PAO1)						208964.PA0560;	879234;	pae:PA0560;	fig|208964.12.peg.592;	PF01863;		PA0560
PaeAG1_00640	gene	700601	701296	696	-		PaeAG1_00640	CDS	BFV99_RS32450	PA0562	99.55	PaeAG1_00640	BFV99_RS32450	100	PA0562	Probable hydrolase	Pseudomonas aeruginosa (strain ATCC 15692 / DSM 22644 / CIP 104116 / JCM 14847 / LMG 12228 / 1C / PRS 101 / PAO1)			hydrolase activity [GO:0016787]; magnesium ion binding [GO:0000287]	GO:0000287; GO:0016787	hydrolase activity [GO:0016787]; magnesium ion binding [GO:0000287]	208964.PA0562;	878411;	pae:PA0562;	fig|208964.12.peg.594;			PA0562
PaeAG1_00641	gene	701425	701778	354	-		PaeAG1_00641	CDS	BFV99_RS32445	PA0563	100	PaeAG1_00641	BFV99_RS32445	100	PA0563	Uncharacterized protein	Pseudomonas aeruginosa (strain ATCC 15692 / DSM 22644 / CIP 104116 / JCM 14847 / LMG 12228 / 1C / PRS 101 / PAO1)		integral component of membrane [GO:0016021]; plasma membrane [GO:0005886]	integral component of membrane [GO:0016021]; plasma membrane [GO:0005886]	GO:0005886; GO:0016021		208964.PA0563;	879219;	pae:PA0563;	fig|208964.12.peg.595;	PF05656;	PTHR34980;	PA0563
PaeAG1_00642	gene	701956	702867	912	-		PaeAG1_00642	CDS	NP_249255.1	PA0564	100	PaeAG1_00642	BFV99_RS32440	100	PA0564	Probable transcriptional regulator	Pseudomonas aeruginosa (strain ATCC 15692 / DSM 22644 / CIP 104116 / JCM 14847 / LMG 12228 / 1C / PRS 101 / PAO1)		cytoplasm [GO:0005737]	cytoplasm [GO:0005737]; DNA-binding transcription factor activity [GO:0003700]; sequence-specific DNA binding [GO:0043565]	GO:0003700; GO:0005737; GO:0043565	DNA-binding transcription factor activity [GO:0003700]; sequence-specific DNA binding [GO:0043565]	208964.PA0564;	879206;	pae:PA0564;	fig|208964.12.peg.596;	PF02311;PF12833;		PA0564
PaeAG1_00643	gene	702985	703323	339	+		PaeAG1_00643	CDS	BFV99_RS32435	PA0565	100	PaeAG1_00643	BFV99_RS32435	100	PA0565	Alkyl hydroperoxide reductase AhpD (EC 1.11.1.15)	Pseudomonas aeruginosa (strain ATCC 15692 / DSM 22644 / CIP 104116 / JCM 14847 / LMG 12228 / 1C / PRS 101 / PAO1)			peroxidase activity [GO:0004601]; peroxiredoxin activity [GO:0051920]	GO:0004601; GO:0051920	peroxidase activity [GO:0004601]; peroxiredoxin activity [GO:0051920]	208964.PA0565;	877835;	pae:PA0565;	fig|208964.12.peg.597;	PF02627;		PA0565
PaeAG1_00644	gene	703313	703828	516	-		PaeAG1_00644	CDS	PaeAG1_00644	PA0566	98.246	PaeAG1_00644	BFV99_RS32430	100	PA0566	Uncharacterized protein	Pseudomonas aeruginosa (strain ATCC 15692 / DSM 22644 / CIP 104116 / JCM 14847 / LMG 12228 / 1C / PRS 101 / PAO1)		integral component of membrane [GO:0016021]	integral component of membrane [GO:0016021]	GO:0016021			879287;	pae:PA0566;	fig|208964.12.peg.598;			PA0566
PaeAG1_00645	gene	704016	704174	159	+		PaeAG1_00645	CDS	BFV99_RS32425	PA0567	100	PaeAG1_00645	BFV99_RS32425	100	PA0567	UPF0057 membrane protein PA0567	Pseudomonas aeruginosa (strain ATCC 15692 / DSM 22644 / CIP 104116 / JCM 14847 / LMG 12228 / 1C / PRS 101 / PAO1)		integral component of membrane [GO:0016021]; plasma membrane [GO:0005886]	integral component of membrane [GO:0016021]; plasma membrane [GO:0005886]	GO:0005886; GO:0016021		208964.PA0567;	34384216;877760;	pae:PA0567;	fig|208964.12.peg.599;	PF01679;	PTHR21659;	PA0567
PaeAG1_00646	gene	704184	704642	459	-		PaeAG1_00646	CDS	PaeAG1_00646	PA0568	99.342	PaeAG1_00646	BFV99_RS32420	100	PA0568	Uncharacterized protein	Pseudomonas aeruginosa (strain ATCC 15692 / DSM 22644 / CIP 104116 / JCM 14847 / LMG 12228 / 1C / PRS 101 / PAO1)						208964.PA0568;	879243;	pae:PA0568;	fig|208964.12.peg.600;			PA0568
PaeAG1_00647	gene	704658	705128	471	-		PaeAG1_00647	CDS	PaeAG1_00647	PA0569	100	PaeAG1_00647	BFV99_RS32415	100	PA0569	Uncharacterized protein	Pseudomonas aeruginosa (strain ATCC 15692 / DSM 22644 / CIP 104116 / JCM 14847 / LMG 12228 / 1C / PRS 101 / PAO1)						208964.PA0569;	881959;	pae:PA0569;	fig|208964.12.peg.601;			PA0569
PaeAG1_00648	gene	705142	705489	348	-		PaeAG1_00648	CDS	BFV99_RS32410	PA0570	100	PaeAG1_00648	BFV99_RS32410	100	PA0570	Uncharacterized protein	Pseudomonas aeruginosa (strain ATCC 15692 / DSM 22644 / CIP 104116 / JCM 14847 / LMG 12228 / 1C / PRS 101 / PAO1)						208964.PA0570;	879240;	pae:PA0570;	fig|208964.12.peg.602;	PF09346;		PA0570
PaeAG1_00649	gene	705479	706093	615	-		PaeAG1_00649	CDS	BFV99_RS32405	PA0571	98.039	PaeAG1_00649	BFV99_RS32405	100	PA0571	Uncharacterized protein	Pseudomonas aeruginosa (strain ATCC 15692 / DSM 22644 / CIP 104116 / JCM 14847 / LMG 12228 / 1C / PRS 101 / PAO1)						208964.PA0571;	880621;	pae:PA0571;	fig|208964.12.peg.603;	PF14300;		PA0571
PaeAG1_00650	gene	706284	709010	2727	-	impA	impA	CDS	PaeAG1_00650	PA0572	100	PaeAG1_00650	BFV99_RS32400	100	impA	Immunomodulating metalloprotease (EC 3.4.24.-) (IMPa)	Pseudomonas aeruginosa (strain ATCC 15692 / DSM 22644 / CIP 104116 / JCM 14847 / LMG 12228 / 1C / PRS 101 / PAO1)	interaction with host via protein secreted by type II secretion system [GO:0052051]; negative regulation of leukocyte tethering or rolling [GO:1903237]; protein catabolic process [GO:0030163]; protein secretion by the type II secretion system [GO:0015628]; protein transport by the Sec complex [GO:0043952]	extracellular space [GO:0005615]	extracellular space [GO:0005615]; metal ion binding [GO:0046872]; metallopeptidase activity [GO:0008237]; interaction with host via protein secreted by type II secretion system [GO:0052051]; negative regulation of leukocyte tethering or rolling [GO:1903237]; protein catabolic process [GO:0030163]; protein secretion by the type II secretion system [GO:0015628]; protein transport by the Sec complex…	GO:0005615; GO:0008237; GO:0015628; GO:0030163; GO:0043952; GO:0046872; GO:0052051; GO:1903237	metal ion binding [GO:0046872]; metallopeptidase activity [GO:0008237]	208964.PA0572;	878237;	pae:PA0572;	fig|208964.12.peg.604;	PF18650;PF13402;		impA PA0572
PaeAG1_00651	gene	709503	709667	165	-		PaeAG1_00651	CDS	PaeAG1_00651	PA1920	50	PaeAG1_00651	BFV99_RS15605	50	PA1920	Class III (Anaerobic) ribonucleoside-triphosphate reductase subunit, NrdD	Pseudomonas aeruginosa (strain ATCC 15692 / DSM 22644 / CIP 104116 / JCM 14847 / LMG 12228 / 1C / PRS 101 / PAO1)	DNA replication [GO:0006260]; pathogenesis [GO:0009405]		ATP binding [GO:0005524]; ribonucleoside-diphosphate reductase activity, thioredoxin disulfide as acceptor [GO:0004748]; ribonucleoside-triphosphate reductase activity [GO:0008998]; DNA replication [GO:0006260]; pathogenesis [GO:0009405]	GO:0004748; GO:0005524; GO:0006260; GO:0008998; GO:0009405	ATP binding [GO:0005524]; ribonucleoside-diphosphate reductase activity, thioredoxin disulfide as acceptor [GO:0004748]; ribonucleoside-triphosphate reductase activity [GO:0008998]	208964.PA1920;	882172;	pae:PA1920;	fig|208964.12.peg.2001;	PF03477;PF13597;		nrdD PA1920
PaeAG1_00652	gene	710053	711174	1122	-		PaeAG1_00652	CDS	BFV99_RS32390	PA0574	98.391	PaeAG1_00652	BFV99_RS32390	100	PA0574	Uncharacterized protein	Pseudomonas aeruginosa (strain ATCC 15692 / DSM 22644 / CIP 104116 / JCM 14847 / LMG 12228 / 1C / PRS 101 / PAO1)			protein adenylyltransferase activity [GO:0070733]	GO:0070733	protein adenylyltransferase activity [GO:0070733]	208964.PA0574;	879506;	pae:PA0574;	fig|208964.12.peg.607;	PF13776;PF02661;		PA0574
PaeAG1_00653	gene	711433	711594	162	-		PaeAG1_00653	CDS	PaeAG1_00653	PA3301	40	PaeAG1_00653	BFV99_RS09310	33.898	PA3301	Uncharacterized protein	Pseudomonas aeruginosa (strain ATCC 15692 / DSM 22644 / CIP 104116 / JCM 14847 / LMG 12228 / 1C / PRS 101 / PAO1)		membrane [GO:0016020]	membrane [GO:0016020]	GO:0016020		208964.PA3301;	882466;	pae:PA3301;	fig|208964.12.peg.3454;	PF12146;		PA3301
[truncated: 6,056 more rows]
