# Supplementary material for: High quality 3C de novo assembly and annotation of a multidrug resistant ST-111 Pseudomonas aeruginosa genome: Benchmark of hybrid and non-hybrid assemblers
Source: Sci Rep. 2020 Jan 29;10:1392. doi: 10.1038/s41598-020-58319-6 (PMC6989561; doi:10.1038/s41598-020-58319-6)
Supplement: Supplementary file 7 — Supplementary information7. [file 41598_2020_58319_MOESM7_ESM.xlsx]

## Sheet: Raw data for PCA
ID	Velvet-(s)	SPAdes-(s)	IDBA-(s)	Megahit-(s)	SKESA-(s)	Unicycler-(s)	Canu-(l)	Flye-(l)	Unicycler-(l)	IDBA-(h)	SPAdes-(h)	Unicycler-(h)	Unicycler-(h)-polished
Assembly strategy	Short-reads	Short-reads	Short-reads	Short-reads	Short-reads	Short-reads	Long-reads	Long-reads	Long-reads	Hybrid	Hybrid	Hybrid	Hybrid
Algorithm	Velvet	SPAdes	IDBA	Megahit	SKESA	Unicycler	Canu	Flye	Unicycler	IDBA	SPAdes	Unicycler	Unicycler
Contigs	227	89	127	125	217	113	2	1	5	121	16	1	1
Total length	7027785	7094145	7090598	7103650	7047434	7074438	7121028	7209472	7465726	7092836	7188777	7189601	7190208
GC (%)	65.79	65.73	65.74	65.73	65.77	65.77	65.66	65.59	65.64	65.74	65.68	65.71	65.71
N50	65258	223421	170948	168521	68375	151417	4329427	7209472	7178173	141288	1593634	7189601	7190208
N75	33208	150064	84541	80661	36183	82329	2791601	7209472	7178173	82807	1490096	7189601	7190208
L50	33	11	14	14	34	15	1	1	1	15	2	1	1
L75	71	20	29	29	70	32	2	1	1	31	3	1	1
Scaffolds	1	10	10	10	2	1	1	1	1	10	10	1	1
N50	7039385	7078855	7079244	7091835	7056837	7080238	7121028	7209472	7465826	7082290	7171429	7189601	7190208
NG50	7039385	7078855	7079244	7091835	7056837	7080238	7121028	7209472	7465826	7082290	7171429	7189601	7190208
N75	7039385	7078855	7079244	7091835	7056837	7080238	7121028	7209472	7465826	7082290	7171429	7189601	7190208
NG75	7039385	7078855	7079244	7091835	7056837	7080238	7121028	7209472	7465826	7082290	7171429	7189601	7190208
Genome fraction (%)	97.714	98.362	98.293	98.484	98.054	98.382	99.381	99.991	100	98.356	99.717	99.992	100
NA50	177145	375326	491929	478607	708585	709611	4328063	7207242	7177177	477586	3956502	7189601	7190208
NGA50	177145	375326	491929	478607	553380	709611	4328063	7207242	7177177	449011	3956502	7189601	7190208
NA75	109202	322991	272826	251455	214884	337127	2790393	7207242	7177177	306720	3179258	7189601	7190208
NGA75	99091	307751	272826	251455	214884	337127	2790393	7207242	7177177	306720	3179258	7189601	7190208
LA50	12	6	5	5	4	4	1	1	1	4	1	1	1
LGA50	12	6	5	5	5	4	1	1	1	5	1	1	1
LA75	24	11	10	11	10	8	2	1	1	9	2	1	1
LGA75	25	12	10	11	10	8	2	1	1	9	2	1	1
N's per 100 kbp	217.06	52.13	77.51	75.96	151.6	81.92	0	0	1.34	74.67	5.56	0	0
Misassemblies	81	22	37	33	24	19	1	0	4	26	2	0	0
Unaligned mis. contigs	0	0	0	0	0	0	0	0	0	0	0	0	0
Mismatches per 100 kbp	6.56	2.42	4.88	1.61	1.84	0.48	35.94	28.01	101.21	3.68	11.33	0.07	0
Indels per 100 kbp	6.49	0.41	0.67	0.28	1.79	0.34	324.66	284.54	186.53	1	1.14	0	0
Fragmented genes (BUSCO)	0	0	0	0	0	0	4	9	9	0	0	0	0
Intact genes (BUSCO)	40	40	40	40	40	40	20	13	23	40	40	40	40
Lost genes (BUSCO)	0	0	0	0	0	0	16	18	8	0	0	0	0
Completeness score (strict, %) BUSCO	100	100	100	100	100	100	50	32.5	57.7	100	100	100	100
CDS	6574	6554	6543	6565	6540	6567	11229	9565	9089	6559	6605	6621	6620
Contigs	1	10	10	10	2	1	1	1	1	10	10	1	1
rRNA	2	5	5	5	3	3	12	12	12	4	14	12	12
tmRNA	1	1	1	1	1	1	0	1	0	1	1	1	1
tRNA	70	62	69	70	61	70	72	65	75	69	76	76	76
Identity-integron1	100	99.525	99.753	100	100	99.718	99.488	99.257	99.843	99.753	99.778	99.778	100
Coverage	0.49744	0.662859	0.637259	0.427727	0.463174	0.558881	1	1	1	0.637259	0.886963	0.88657	1
Identity-integron2	100	100	100	100	100	100	99.515	98.744	99.728	100	100	100	100
Coverage	0.576795	0.919418	0.85195	0.861254	0.846713	0.822478	1	1	1	0.846713	1	1	1

## Sheet: PCA Components by assembly
	PC1	PC2	PC3	PC4	PC5	PC6	PC7	PC8	PC9	PC10	PC11	PC12	PC13
Velvet-(s)	6.79666	-3.63134	0.637827	0.164591	0.366234	-1.69353	-0.229287	-0.0156259	0.215266	0.0282655	-0.010749	-0.0101368	3.747e-16
SPAdes-(s)	2.9428	1.8424	0.399292	-0.87581	0.943107	-0.144007	0.924714	0.8964	0.153359	0.263787	0.0524073	-0.0184758	7.80626e-18
IDBA-(s)	3.04778	1.28816	-0.533925	-0.549272	0.21862	-0.228731	0.0112066	-0.0145274	-0.0744384	-0.359272	-0.0251061	0.161925	-1.249e-16
Megahit-(s)	3.16025	0.851572	-1.18988	-0.642257	0.171245	-0.0310764	-0.635317	-0.210964	-0.819668	0.383562	-0.0140016	-0.0108946	1.12757e-16
SKESA-(s)	4.47837	-1.16331	0.656519	0.508929	-0.299446	2.35398	-0.604518	0.366735	0.25544	0.0180418	-0.0489974	0.00372845	-1.24553e-15
Unicycler-(s)	2.69901	-0.292105	0.334761	0.620805	-0.929795	0.626645	1.08605	-0.975017	0.02346	0.136744	0.105745	0.00501122	2.11636e-16
Canu-(l)	-3.06254	0.898245	2.57401	-0.567761	-2.55218	-0.701398	-0.227136	0.30478	-0.0729746	0.00416502	-0.022994	-0.00299315	6.245e-16
Flye-(l)	-5.40161	0.489706	3.42117	0.404243	1.97204	0.112249	-0.26997	-0.396446	-0.0503454	-0.00685044	0.0305396	0.0021038	7.07767e-16
Unicycler-(l)	-7.33891	-2.68444	-1.34746	-2.96115	0.0919172	0.453859	0.213967	0.000261916	0.0137714	-0.0229641	0.0016151	0.00268669	-1.52656e-16
IDBA-(h)	2.96137	1.32909	-0.556416	-0.542283	0.155903	0.0291968	0.0319082	-0.139176	-0.12335	-0.562841	-0.0270868	-0.122753	-2.74086e-16
SPAdes-(h)	-1.98677	2.24028	-1.89051	-0.0247624	-0.0677816	-0.474133	-0.624913	-0.397791	0.765529	0.195889	0.00080546	-0.0105886	-1.38778e-16
Unicycler-(h)	-4.13149	-0.459523	-1.05291	2.17754	0.0544786	-0.160099	0.407626	0.165198	-0.118589	0.0211836	-0.413692	-0.00105374	1.66533e-16
Unicycler-(h)-polished	-4.16493	-0.708733	-1.45247	2.28718	-0.124349	-0.14295	-0.084325	0.416172	-0.167459	-0.0997099	0.371515	0.00144018	3.46945e-16
